# Supplementary material for: Transient photocurrents in a subthreshold evidence accumulator accelerate perceptual decisions
Source: Nat Commun. 2023 May 13;14:2770. doi: 10.1038/s41467-023-38487-5 (PMC10182991; doi:10.1038/s41467-023-38487-5)
Supplement: Supplementary file 4 — Source Data [file 41467_2023_38487_MOESM4_ESM.xlsx]

## Sheet: Fig.1d
Flobe/Fcalyx
Shal	TLCN (r)	TLCN (m)	NLG1	MLPH	GluR1	nAChRα7	fusion
2.05938	1.86664	1.7539	2.26496	2.15098	0.580486	1.66589	1.43246
2.48564	1.8143	1.84894	2.43963	1.89793	0.512401	1.92313	1.52089
1.90335	1.84799	1.76049	2.28073	2.14893	0.483663	2.01917	1.48069
2.01272	1.81623	2.21814	1.86024	2.06659	0.704235	1.93719	1.52159
1.93473	1.85481		2.02026	1.8652	0.570103	1.68788	1.43783
2.38015			1.96609	2.27785		1.95852	1.44694

## Sheet: Fig.1f
Depolarization (mV)
0.04 mW mm-2			0.20 mW mm-2			0.40 mW mm-2
GluR1	NLGN1		GluR1	NLGN1		GluR1	NLGN1
0.81	4.12766		1.27209	11.0391		2.38378	7.28317
0.55952	4.53047		3.82343	5.44063		5.0231	11.1937
1.15031	3.83696		3.4544	10.1221		3.59099	11.7691
1.16105	5.1093		4.00487	11.156		3.16679	12.4376
0.89971	5.38968		1.12369	8.34288		1.62139	16.9105
0.76897	11.7308		1.89276	10.6906		1.71713	7.64735
2.06359	7.418		3.69154	6.73556		2.28179	10.1855
2.54977	7.18541		1.05696	16.5601		2.7769	13.6021
2.17996	5.90747		1.10941	7.1644		2.88254	14.608
1.13345	5.0434		1.55345	7.12342		6.00477	10.0684
1.02752	4.63802		1.77795	10.5275
0.80297
0.82967
0.9528

## Sheet: Fig.2a
Plot
	No light					0.01 mW mm-2					0.2 mW mm-2
	log ([MCH]left/[MCH]right)	Mean	SEM			log ([MCH]left/[MCH]right)	Mean	SEM			log ([MCH]left/[MCH]right)	Mean	SEM
	-1	0.6741	0.02751			-1	0.5626	0.02946			-1	0.5215	0.01586
	-0.39794	0.853	0.03187			-0.39794	0.7957	0.02938			-0.39794	0.7452	0.03271
	-0.30103	0.865	0.03722			-0.30103	0.8104	0.03447			-0.30103	0.8063	0.0374
	-0.154902	1.133	0.03977			-0.154902	1.031	0.04418			-0.154902	0.9166	0.04774
	-0.0457575	1.28	0.04405			-0.0457575	1.086	0.05559			-0.0457575	0.9452	0.05022
	0.0457575	1.532	0.07188			0.0457575	1.22	0.04234			0.0457575	1.107	0.04193
	0.154902	1.161	0.04267			0.154902	1.022	0.04769			0.154902	1.002	0.03821
	0.30103	1.066	0.04424			0.30103	0.9406	0.04005			0.30103	0.8608	0.02878
	0.39794	0.9634	0.03827			0.39794	0.9395	0.02738			0.39794	0.7723	0.0262
	1	0.7702	0.02803			1	0.6265	0.02302			1	0.7459	0.02239
Raw data
	No light												0.01 mW mm-2												0.2 mW mm-2
	10vs100	40vs100	50vs100	70vs100	90vs100	100vs90	100vs70	100vs50	100vs40	100vs10			10vs100	40vs100	50vs100	70vs100	90vs100	100vs90	100vs70	100vs50	100vs40	100vs10			10vs100	40vs100	50vs100	70vs100	90vs100	100vs90	100vs70	100vs50	100vs40	100vs10
	0.191716	0.216546	0.424997	1.64469	0.267738	1.16422	0.565113	0.462219	1.93446	0.689887			0.439628	0.265894	0.569215	0.618601	0.624081	3.8418	0.214228	0.332771	0.522295	0.552636			1.17737	1.71653	1.13382	0.464007	0.216296	0.359613	0.438446	0.665297	0.727884	0.618714
	0.194591	1.05521	0.259035	1.26335	0.404585	0.669842	2.5579	0.582911	0.654141	0.680543			0.304484	0.365414	0.415592	0.253861	0.247605	1.02421	0.430657	0.536843	0.341324	0.698508			0.462376	0.737027	0.772711	0.468053	0.381649	1.18689	0.490039	0.607746	0.599523	0.663628
	0.342407	0.973335	0.31711	3.87058	0.472521	0.290936	0.883859	0.306937	0.462499	3.44942			0.201786	0.748492	0.269973	0.32832	0.855801	1.12492	0.298041	0.493937	0.446796	0.652455			0.295244	0.798087	0.368842	0.595064	0.45074	1.08328	0.549593	0.372559	0.525199	0.594499
	0.56099	0.227021	0.276391	7.83969	2.30986	0.133989	0.595889	0.442875	0.444165	0.583323			0.210645	0.282897	0.342162	0.510936	0.436675	0.527604	0.231517	0.285503	0.331572	0.575299			0.199866	0.687192	1.27744	0.761426	0.324625	1.31376	1.6834	0.363583	0.556894	0.395787
	0.350848	1.01941	0.323112	0.429515	2.11874	1.46434	3.064	0.482457	0.589593	0.344799			0.181641	0.519937	0.357994	0.904036	1.33063	0.900107	0.338757	0.390371	0.264058	0.718702			0.238948	0.871965	0.148739	0.570052	0.608776	1.1325	0.523863	0.78418	0.571006	1.75413
	0.44427	0.771591	0.40917	2.20485	1.06624	4.31001	0.798703	0.31025	3.91524	0.85029			0.268319	0.70061	0.35508	1.2924	0.32558	0.952517	0.360179	0.41875	0.520278	4.4821			1.02058	0.350248	0.537939	1.26623	0.994823	0.808926	1.57364	0.995013	0.295107	0.5579
	0.472452	0.891127	0.772958	0.399478	4.11147	1.83521	1.68799	0.173658	0.503674	0.435189			0.194896	0.269034	0.600674	2.51374	1.65525	0.540315	0.443347	0.504307	0.2761	0.393078			0.32869	0.988439	0.33603	0.256553	0.529845	0.898014	1.2556	0.514543	0.585632	1.37726
	0.501688	0.561664	0.549366	0.238275	1.75127	2.28201	0.573396	0.433786	0.324986	0.207122			0.369731	0.490258	0.384156	0.194372	1.43907	0.648648	0.270304	0.838379	0.567676	0.395308			0.443201	0.505819	0.501366	0.838671	0.770281	1.1945	1.13934	0.395932	1.11049	0.933237
	0.359055	0.86998	2.35032	0.495082	0.365022	3.15851	0.49614	0.628873	0.588239	0.294331			0.350638	0.392438	0.465629	0.219473	2.26348	2.51058	0.37856	1.3376	0.236412	0.764839			0.665817	0.637685	0.467358	1.30953	0.50952	5.16648	0.768478	0.436718	2.37214	0.677488
	0.302151	0.205341	0.956384	0.765082	1.05881	0.788271	0.704348	0.688877	0.790354	0.35445			0.359606	0.334672	0.458776	0.276167	4.85849	0.764331	1.95186	0.738446	0.406273	0.416778			0.450678	0.210396	0.302227	0.275887	0.391992	1.03876	1.83062	0.425786	0.347137	0.532947
	0.723953	0.995954	1.30705	0.844881	0.942298	1.48032	1.77847	0.508998	0.849708	0.631263			0.525519	0.41758	1.54871	0.558684	1.90539	1.39579	0.94304	0.61615	0.491212	1.93899			1.70029	0.366245	0.796954	1.08036	1.94103	6.55549	0.3949	0.704402	0.393086	0.724571
	0.773255	1.36338	0.981569	0.399817	2.06869	0.960873	1.28809	0.495182	0.779484	0.632608			0.523346	0.711823	2.90097	0.407133	0.357866	0.816646	0.406622	0.425291	0.868408	0.356003			0.442666	0.510244	0.322457	2.73165	0.585679	0.504763	0.362147	0.820966	0.393197	0.574027
	0.829786	0.691852	0.32148	0.828878	0.708781	0.756149	0.676467	0.666798	0.271465	0.480082			0.440602	0.925565	0.185259	0.338027	0.782172	0.369358	0.396135	0.726115	0.505614	0.278011			0.176705	0.264781	0.357819	1.31276	0.703888	0.857467	0.517352	1.08606	0.551666	0.984499
	0.389052	2.63138	0.18226	0.522463	1.09785	1.25702	1.31501	0.573817	0.665917	0.638317			0.253112	1.06498	0.269382	0.304623	0.227316	0.491651	0.305361	0.774678	0.440728	0.541502			0.373583	0.261057	0.621028	0.741779	0.928729	1.38291	0.951743	0.507259	0.894816	0.499944
	0.51223	1.22207	0.265948	0.559867	1.45453	1.47259	0.741191	0.534767	1.05461	0.562318			0.29136	0.593127	0.320092	0.434936	0.221002	1.33084	0.285972	0.293366	0.586781	0.334501			1.32564	0.439149	0.349224	0.427757	0.571855	0.777939	0.74867	0.724388	0.838865	0.772848
	0.236496	0.627748	0.369595	0.677221	0.40214	1.18616	0.7371	0.744708	0.487754	0.552143			0.455317	1.65047	0.226848	0.264339	0.512399	0.23795	0.858456	0.729782	0.600289	0.392949			0.456383	0.657957	0.663688	0.34936	0.792098	1.20306	0.407844	1.18947	0.531611	0.602935
	0.663384	1.86845	0.363178	0.572436	0.408081	0.715569	6.88659	0.748001	0.719778	0.483497			0.394167	0.893108	0.270977	0.44546	0.491845	1.09161	0.677513	0.392465	0.675739	0.405591			0.528834	0.409668	0.368314	0.314275	1.01129	1.26393	0.506794	1.31669	0.575712	0.637806
	0.688675	0.277378	0.373304	1.28665	0.690146	0.728869	0.427701	0.890367	0.907969	0.679625			0.709238	1.1061	0.207424	0.248043	0.229696	0.860871	0.785504	0.598421	0.456932	0.360503			0.46205	0.583304	0.564053	0.409695	0.927232	0.981616	0.737661	0.407108	0.425432	0.521463
	1.27273	0.507054	0.445699	1.32913	0.290263	0.587305	1.3623	0.409855	0.901498	0.576411			0.241706	1.03465	0.248966	0.300469	0.411858	0.253443	0.718995	0.493824	0.353879	0.265991			0.266519	0.454606	0.369567	0.235146	1.20268	0.352585	0.569298	1.05881	0.973306	0.536106
	0.415023	0.576044	0.48135	6.34525	0.602973	3.86054	1.867	2.29662	1.44329	0.389903			0.234663	2.06638	0.594472	0.313714	0.270443	0.3258	1.2311	0.542591	0.66046	0.509845			0.199207	0.551265	0.36328	0.521669	1.39007	2.65484	0.537721	0.537588	1.8211	0.607452
	0.850308	0.651044	0.483668	0.371682	0.432144	0.91673	0.84561	1.28628	0.529382	0.504567			1.41526	0.62948	0.286301	0.587083	0.473919	0.353245	1.26595	2.05179	0.8084	0.358722			0.196301	0.465383	0.84205	0.83915	0.422519	1.34365	0.686523	0.607526	0.408183	1.35489
	1.22607	1.38454	0.645339	1.02905	3.11466	0.811671	0.451502	0.388366	0.307743	1.08065			0.261611	1.47019	0.322549	0.358763	1.35005	0.391806	1.32406	0.530356	0.227181	0.418574			0.234102	0.685276	0.587881	0.851032	0.485629	1.2951	0.665709	0.500075	0.882353	0.343925
	1.02414	1.38152	0.980471	0.563234	0.554181	1.14487	0.655867	0.93975	0.411336	1.21262			0.295735	0.984061	0.322795	0.404208	0.380784	0.409795	0.57469	1.11716	0.466068	0.64409			0.243694	0.463266	0.540684	0.772843	0.721171	1.04312	0.843188	0.578923	0.678342	0.436457
	0.613125	2.06575	0.398374	0.594691	0.509243	0.386824	0.50309	0.40967	0.557586	3.12727			0.201589	0.918194	0.407318	0.28519	0.435764	0.764976	0.851652	0.329427	0.326433	0.662299			0.284022	0.4577	0.34526	4.27052	0.433219	1.78117	0.68356	0.610035	0.925479	0.513431
	0.54449	0.242381	5.56773	0.330854	1.4383	0.816197	0.467209	0.427495	0.654661	0.705177			0.351075	0.885807	0.642736	0.331385	0.449536	0.441843	0.494905	0.661982	0.472603	0.543585			0.303721	0.423882	0.420885	1.81932	0.510089	1.38417	0.866419	0.660178	0.625076	0.310059
	0.407838	0.283665	0.402875	0.567359	0.962634	0.821844	0.506823	0.43692	1.14167	0.621184			0.280131	0.6855	0.331765	0.689567	0.346785	1.09161	2.0282	0.461468	0.59103	0.766434			0.53314	1.15999	0.378616	0.887075	0.59287	1.47481	0.589412	0.691027	0.722325	0.334098
	0.529739	0.221314	0.534234	0.794451	2.33103	1.42548	1.95704	0.687838	0.391748	0.785507			0.204521	1.72467	0.297738	0.722663	5.43616	0.923121	3.00145	0.505234	0.289366	0.382027			0.50434	0.72011	0.443223	1.43122	1.52845	0.609875	2.04193	0.935023	0.638861	0.449177
	0.332434	0.337631	0.293484	0.254205	0.360011	0.730796	8.70233	1.29	0.880255	1.13565			0.23335	0.746259	0.324534	0.982473	0.604991	0.510529	2.47689	3.72282	0.626821	0.445579			0.328383	1.06945	0.630074	0.771836	1.08908	0.94524	1.71925	0.826805	0.378985	0.478687
	0.322045	1.10824	4.47997	1.13294	0.539669	0.225754	0.800383	6.23276	0.763161	0.782137			0.311921	0.728195	0.343462	1.04122	0.441633	0.468669	0.852772	1.30675	0.375595	0.644063			0.207386	0.517982	0.602778	1.18749	5.23714	3.96259	0.504499	0.603002	0.517066	0.558366
	0.360509	1.01328	0.630444	2.45923	0.324334	1.02231	0.405537	0.630046	0.21691	5.8948			0.379147	0.478609	0.406499	7.75492	0.323701	0.686865	0.359302	0.53603	0.363656	0.623382			0.365268	0.728501	0.437633	1.28214	0.049399	1.33385	0.602828	0.796246	0.403807	0.473415
	0.419698	0.86033	0.784201	0.351115	0.342453	1.21252	0.837681	0.764366	0.838562	1.00215			0.279733	0.431204	0.413619	0.351678	1.00395	0.479256	1.91164	0.489589	0.375477	1.12156			0.281924	0.435616	1.54442	1.0279	0.406906	0.526314	0.636094	0.556076	0.393937	0.280381
	0.364119	0.750484	0.512963	0.462833	0.317225	2.80804	0.559322	0.815206	1.3666	1.01461			0.431872	0.61644	0.499808	0.444697	5.45946	0.525994	1.37322	0.496022	0.401052	0.798487			0.280218	0.467451	0.843385	0.67817	0.451571	1.54194	0.994238	0.899314	0.617743	0.536768
	2.5112	1.52273	1.10802	1.11151	1.3837	2.75771	4.42843	0.564173	2.68517	0.624454			0.63642	0.381115	0.302464	0.310062	0.621795	0.74536	1.15097	0.897549	0.573826	0.45748			0.335645	0.43216	0.896729	0.264418	0.781381	1.00011	0.506061	3.57106	0.512943	0.427408
	1.14581	0.813198	0.459676	0.666334	0.601643	0.299801	1.04786	1.05688	1.17739	0.840298			0.238863	0.793462	0.209125	0.469482	1.46232	0.566234	0.907591	0.747273	0.525805	1.17225			0.524118	0.30395	1.28866	0.393447	0.352406	0.592847	0.456298	1.39585	0.567879	0.501366
	1.03266	0.420211	0.279758	0.840165	0.964399	0.575977	1.01889	0.619436	1.94796	0.367109			0.311581	0.94481	0.168246	0.489146	1.53831	0.296307	0.373106	0.643899	0.497711	0.688891			0.356707	0.365887	0.432435	0.372941	0.337547	1.14076	0.75106	1.02846	0.558208	0.494415
	2.85831	0.199504	0.390383	0.75691	1.90912	1.22309	1.16914	0.818785	1.16147	0.406976			0.389792	0.332038	0.404073	1.10975	1.0651	0.38128	0.451007	0.828447	0.432536	0.541978			0.385454	0.498322	0.677679	0.535289	0.368843	2.20878	0.614527	0.535588	0.549539	0.778682
	1.14307	0.722192	1.07404	0.497715	1.47797	0.981067	1.47362	0.337122	1.10986	1.95284			0.637137	0.456795	0.312507	2.26305	0.682237	0.749831	1.44062	0.607135	0.748166	1.24453			0.310731	0.226128	0.266486	0.644527	1.48074	1.74971	0.684804	0.421157	0.911512	0.788725
	0.984524	0.592178	0.329223	0.385934	0.185787	0.68123	1.42873	0.246946	0.831495	0.324715			0.70199	0.784919	0.307544	0.842074	1.48914	3.17375	0.362476	0.511425	0.560301	0.752985			0.16518	0.508233	0.814589	0.438914	0.791833	1.25008	0.697903	0.905099	1.10328	0.84671
	1.14592	1.00105	1.12019	1.37762	0.200765	1.10305	2.57637	0.585307	0.953338	0.407463			0.290633	1.08485	0.276471	0.825904	0.988779	0.457204	0.58378	0.672984	1.09885	1.29282			0.722969	0.487792	1.18995	0.520088	0.656671	0.593919	0.634851	0.805314	0.750768	0.695898
	1.79198	0.215764	0.724502	1.02289	0.268989	2.21786	0.940896	0.501361	0.979222	0.636212			0.406979	0.42322	0.487408	1.03288	0.355686	1.16966	1.07814	1.17554	0.638428	0.626381			0.750321	0.649892	0.522372	0.587361	0.622462	0.336373	0.866622	0.545418	0.28357	0.774896
	5.28446	0.286494	0.753195	0.410992	0.162833	5.51443	0.285344	0.532702	0.88171	0.394541			0.414149	1.04314	0.42639	0.304604	0.626741	0.803446	1.05575	0.860034	0.882202	0.426929			0.236325	0.325278	0.716035	0.48676	0.940298	0.674785	0.866012	0.617756	1.02765	0.825329
	1.48322	0.311034	0.674253	0.282636	0.228515	5.29169	0.298321	0.355429	1.11785	0.538392			0.574502	0.355377	0.821851	0.808377	0.471172	0.845647	0.946322	1.50711	0.68486	0.227074			0.456198	0.380829	1.47659	0.977194	4.6651	1.10198	0.698628	0.838971	0.570827	0.430416
	1.92305	0.434655	3.42561	0.40537	0.677545	0.725205	0.504621	0.381703	1.63446	0.517518			0.489858	0.666634	1.23892	0.691211	0.819101	0.927755	1.46416	1.00796	1.22056	0.311458			0.416153	0.654282	2.11091	1.05305	0.644083	0.427635	0.637559	0.474607	0.85793	0.451197
	0.840333	0.757693	2.12357	0.640173	0.763565	1.25994	0.919152	0.354472	0.84011	0.290209			0.601969	0.894132	0.295031	0.375552	1.06334	0.424169	0.413423	2.01489	0.483174	0.427489			0.97685	0.612937	2.37775	0.692046	3.32161	0.926826	0.936873	0.439201	0.724405	1.02632
	0.449954	0.513873	2.34613	1.27863	1.10961	1.68537	1.57885	0.824287	0.612084	0.81204			0.553977	0.977365	0.679126	0.314757	0.605792	1.49538	0.448524	3.30318	1.01998	0.783231			0.367264	0.548689	0.749578	0.324594	0.55279	0.479484	0.934447	0.44824	0.944787	0.422131
	0.578513	0.426167	2.76977	0.895639	1.14364	1.15148	1.43031	1.17582	1.11663	0.757428			0.402625	1.08579	0.807055	0.636795	0.386216	6.39233	0.591205	0.760664	0.87139	0.767726			0.338161	0.507926	1.08251	0.727476	0.84011	0.657966	1.17979	0.314773	0.796908	0.363529
	1.02264	0.575892	1.90159	1.47815	1.70541	4.48777	0.253364	0.569166	1.36644	0.42849			0.541397	5.26575	0.33082	2.25995	0.931525	1.06798	0.79678	0.752394	1.30246	0.414116			0.263542	0.436592	0.36219	0.692849	0.793046	0.388698	0.743776	0.364714	0.584697	0.573208
	0.504848	1.02008	0.387821	0.788012	1.16265	1.11756	1.25257	0.378264	0.716734	1.09014			0.368181	0.493993	0.442429	0.395913	0.80554	1.44518	0.81734	0.774208	0.872611	0.469705			0.25147	0.508326	0.460031	1.02858	0.677254	0.473082	2.16795	0.306126	0.526183	0.363287
	0.358405	0.448029	1.14942	2.68101	1.45515	1.26394	0.645371	1.17402	1.45707	0.360465			0.729121	0.377126	0.557172	0.337177	1.48858	0.741933	0.790766	0.913291	1.04802	0.975439			1.25734	0.907756	0.472822	0.506915	0.973621	0.359652	0.467581	0.297835	0.684289	0.154357
	1.10754	0.576181	1.94734	1.44566	1.11229	0.918908	1.45899	1.58097	0.690985	0.369731			1.52643	0.475386	0.448151	0.812735	0.600383	1.43158	0.771849	1.00107	1.20339	0.863659			0.515871	0.253955	0.509759	0.435357	0.551054	0.358798	1.1312	0.428866	0.536113	0.304931
	0.278154	0.506576	0.539216	0.620687	0.691373	0.536012	0.252168	0.964675	0.89456	0.386861			1.23832	0.462149	0.494103	0.744912	1.00642	0.753666	0.710336	0.795414	1.11704	0.776887			1.1015	0.424386	0.452264	0.258253	2.01974	0.54771	1.00661	0.539706	0.489957	0.80241
	0.402687	0.475306	0.359478	0.46016	1.2012	1.27856	1.17569	1.05968	0.323468	0.636838			1.02792	0.530128	0.561833	0.741816	1.03331	0.94282	0.55953	0.769069	0.904247	0.823232			0.613831	0.727853	0.246569	0.723697	0.710653	0.336431	1.49445	0.56355	0.55452	0.852988
	0.132974	0.503159	0.57906	0.517689	0.747858	1.22887	0.398131	1.6788	0.510716	0.379204			1.08139	0.476036	0.370518	0.425879	1.4934	1.04958	1.8616	0.569379	2.62689	0.619562			0.639253	0.564057	0.228677	1.21087	0.67325	0.320002	1.72159	0.545845	0.773327	1.29323
	0.591369	0.540717	0.571667	1.21764	0.593293	1.86598	0.601488	1.50457	0.566601	0.412037			0.348188	0.296282	0.416644	2.09185	0.845636	0.434016	0.690264	1.91555	1.2611	1.01385			0.891231	0.775702	0.485003	8.21768	0.629366	0.959674	1.1634	0.337264	1.1057	0.578326
	0.771806	0.573031	0.618617	0.466947	0.863905	1.8379	0.568196	1.78824	0.624039	0.312727			0.880379	0.664583	0.966939	0.20004	2.39317	0.432432	0.345021	0.839398	1.73903	0.30824			0.845325	0.654413	0.431907	0.338959	0.530186	0.265604	1.47413	0.436313	0.610135	0.461114
	0.282319	0.4022	0.414468	0.256179	1.18686	1.20846	0.59404	1.34655	0.567821	0.257786			0.570355	0.763841	0.891009	0.438183	1.2752	0.514654	0.548252	1.29045	0.773853	0.431841			0.258559	0.292398	0.340947	1.03116	0.867343	0.370758	0.969901	0.696726	0.798402	0.600731
	0.452422	2.48734	0.418076	0.304799	0.742924	0.428977	0.726653	0.747404	0.61459	0.274197			1.08057	0.977412	0.45984	0.24243	0.916066	1.75094	0.425343	1.15973	4.27738	0.794656			0.324815	0.318438	0.232028	0.530768	0.313443	0.349284	0.397253	0.452957	1.78321	0.243321
	1.06724	0.698595	0.218279	0.319536	0.756124	1.71969	0.875422	2.63674	0.734379	0.447531			0.86292	0.800721	0.591222	0.522278	1.43536	0.688586	0.955041	1.19488	1.42718	0.379884			0.284685	0.575465	1.11116	0.242392	0.898188	1.2192	0.744191	0.807614	0.33557	0.783384
	0.952111	0.619407	0.291567	0.457815	1.51792	1.26383	2.36643	0.878702	1.0242	0.340889			1.1459	1.04332	0.640136	0.210836	0.782168	0.298089	0.261584	1.18229	2.24399	0.347196			0.199532	0.437693	0.828541	0.43909	1.06889	0.612593	1.2375	0.847569	1.04998	0.338076
	0.51922	0.539215	0.477731	0.283623	0.69712	0.701181	1.28413	1.56115	3.16907	0.386212			1.07573	0.509927	2.47453	0.257576	1.08143	0.546334	0.964349	1.2192	0.326308	0.486995			0.280784	0.576147	0.813104	0.391164	0.533067	1.09689	1.89451	0.69011	0.994314	0.599334
	0.495404	0.9274	0.361104	0.389616	0.870249	1.43918	0.561505	0.819931	0.562794	0.423587			5.01761	0.649433	1.0498	0.432944	1.10413	0.765669	0.967561	1.83238	0.667448	0.779763			0.288622	1.55766	1.01695	0.645632	1.16808	1.93172	1.42919	1.68064	1.37887	0.699678
	0.864891	0.337414	0.449633	0.901206	1.43988	2.24489	0.618195	0.538949	1.57123	1.12538			0.905286	0.522807	0.84046	0.33321	2.85076	0.434916	0.813037	2.23963	0.269812	0.482869			0.326321	0.561753	1.15	0.68502	0.512757	0.941422	1.29445	0.794684	0.455594	1.15636
	0.276595	0.318956	1.82922	0.426471	0.804489	1.98374	0.278415	0.652224	0.669792	0.267532			0.31564	0.560516	0.766746	0.225998	1.24558	1.51248	3.08004	0.779587	0.395415	0.625465			0.293028	1.01016	0.817426	0.507771	0.75107	1.41587	1.56337	1.13899	0.921734	2.06519
	0.345131	0.265588	0.810939	0.693016	2.76269	1.04878	1.04007	0.604506	0.722941	0.301201			0.286635	0.284887	1.11817	0.8208	0.371989	0.513793	2.05805	1.05254	0.356525	0.429235			0.357808	0.291737	0.831646	0.503437	0.67048	0.747741	0.378106	0.898318	0.600788	1.78007
	0.20842	0.94112	1.97138	0.671462	0.806149	1.05089	1.85325	0.62186	1.09745	0.770088			0.342851	0.599053	0.842173	1.23041	0.414102	0.532288	1.42099	2.65412	0.437177	1.03735			0.530331	0.400092	0.828194	0.685126	1.10535	0.566502	0.382046	1.38098	0.604719	0.658862
	0.363022	0.509543	2.06352	0.395967	2.22675	4.2797	2.12514	0.716902	0.593556	0.632285			0.439352	0.821435	1.55604	0.232964	1.18702	0.861823	1.80527	1.55902	0.415472	0.290269			0.253812	0.34026	2.29486	0.647416	0.931837	2.92715	0.369377	1.21652	0.251325	0.913858
	0.321071	0.605338	0.783145	0.582542	1.37622	0.906254	0.386226	1.58218	1.80163	0.18633			0.355078	0.48256	0.7434	0.458664	0.642401	2.54686	0.450381	0.909556	1.20389	0.961559			0.435888	0.552018	0.250223	0.599722	0.858857	1.14746	0.493986	0.995459	0.671402	1.63193
	0.358955	0.38775	0.207293	0.243444	4.88414	0.667785	0.948621	1.047	1.67392	0.509009			0.437679	0.839466	0.351299	6.23193	3.56119	1.0129	0.392168	1.04168	0.670682	0.253256			0.391371	0.254439	0.374664	0.490843	0.753116	1.38208	0.356818	1.37156	0.569441	1.38485
	0.464164	1.08925	1.05883	0.537316	0.616267	0.859481	2.34699	0.769328	0.724531	1.61844			0.340576	2.6195	0.345707	0.856422	3.24729	1.38073	0.620779	0.636034	0.538242	0.648731			0.93852	0.543477	0.361872	0.420018	1.37513	1.14935	0.62498	1.18125	0.904722	1.6119
	0.555139	0.440027	0.382784	0.418027	1.31907	0.117417	1.06925	1.27916	0.898972	0.406924			0.521938	0.335896	0.357285	0.257467	1.82204	2.91456	0.413423	0.888977	1.03373	0.476801			0.44191	0.34657	0.192568	0.339875	0.318563	0.5761	1.09052	1.6689	0.876204	1.74444
	0.974298	0.678273	0.307036	0.407961	0.938776	0.693593	1.57159	0.85358	1.23786	0.441237			5.05724	0.335352	2.10919	0.454377	0.666371	0.636401	0.841045	0.792375	0.503235	0.458111			0.51898	0.362984	0.491204	0.389375	0.429594	3.20767	1.62891	0.883262	0.543684	0.272028
	0.488473	0.26279	0.625894	1.12393	2.54993	1.39833	1.32443	1.49103	1.1905	0.765558			0.278235	0.547838	0.716934	0.593175	0.672034	0.642977	1.31953	1.2628	0.395218	0.281724			0.470577	0.430857	0.255907	0.319799	0.733082	0.977905	0.50127	1.54386	0.668387	0.660386
	0.70788	0.314305	0.448208	3.1374	1.14087	1.00971	0.674133	0.917828	0.740119	1.15031			0.354849	0.541512	0.92795	0.495528	1.53247	0.552337	0.516854	1.57539	0.477894	0.234691			0.430906	0.282707	0.38634	0.397312	0.290851	0.396852	0.6998	1.18338	1.33666	0.745171
	0.713708	0.346273	0.688899	1.47833	2.71796	0.66083	0.838274	0.699493	0.666277	0.480995			0.404229	0.485007	1.30192	0.652104	0.78146	0.482908	0.438144	0.565238	0.493331	0.321739			0.350505	0.212584	0.219081	0.272471	0.455956	3.32267	0.612964	1.32618	0.868612	0.504473
	0.542063	0.506576	0.478402	1.05835	1.2117	1.17376	0.580994	1.19951	0.979501	0.649051			0.686606	0.525681	0.760886	0.993057	0.413116	0.986369	2.09706	1.35525	0.374013	0.255934			0.557163	0.429301	0.34877	0.282514	0.744824	0.764503	0.453182	1.0585	0.815596	1.11788
	0.56288	1.19798	0.236739	1.10323	0.696181	1.21951	0.36787	0.987039	1.42436	1.12204			0.480772	1.08381	0.506863	0.236357	0.252413	0.633672	0.337629	2.04179	0.719268	0.349738			0.440297	0.590529	2.82897	0.330215	0.553094	5.03037	0.541512	1.65345	0.618136	0.710539
	0.503261	1.53239	1.53286	1.23763	3.19864	0.544085	0.480323	0.723036	1.32628	0.227367			1.03356	0.274403	1.22507	0.844361	1.11525	0.708349	1.4926	0.98355	0.468481	0.364968			0.566989	0.589363	1.29074	0.480275	0.893258	1.10928	2.26549	1.60548	1.42225	0.631967
	0.738627	0.731895	0.617952	1.59802	5.4806	0.67118	0.47294	0.485069	0.692864	0.320286			0.709705	1.49409	1.50954	0.813497	2.10192	1.28774	2.72859	0.72501	0.406088	0.214697			0.182489	0.506938	1.03351	2.10594	0.64883	1.46456	0.98329	1.66717	0.720803	1.09034
	0.384137	1.27761	0.42137	4.05851	1.08805	0.477919	1.53336	0.226314	0.988251	0.824497			0.587868	1.08622	1.52269	1.7308	1.14742	0.816491	1.99966	0.588087	0.498988	0.402378			0.506355	1.25104	2.00047	0.348273	0.692745	1.10037	1.07213	0.363747	1.94728	0.617427
	0.470194	0.335177	0.501886	1.24969	0.852195	2.34515	0.489536	0.703453	0.865543	0.473256			0.281648	0.549261	0.56748	0.787659	1.1843	0.443917	3.51599	0.865034	0.466488	0.336009			0.601401	0.550023	0.312376	0.395204	1.10939	0.581385	0.215831	0.432512	1.60822	1.40845
	0.342511	0.333702	0.699176	5.07669	0.989779	0.950031	1.12067	0.719454	0.889392	0.488239			0.40854	0.391751	0.356627	2.16483	1.32892	0.724668	1.05056	0.67827	1.46633	0.215744			0.334279	0.372226	0.818765	0.340271	0.556539	0.787568	0.377571	0.780066	0.993707	0.89226
	0.70824	0.684816	0.728896	2.09308	0.980393	2.24782	0.974931	1.50623	0.460574	0.263722			0.470819	0.9048	0.373433	0.674422	7.1122	1.10036	0.288043	1.51658	1.57083	0.389908			0.62033	0.92732	0.355776	0.80727	0.286352	0.689249	0.674501	0.520015	1.11595	1.08091
	1.32896	0.873056	0.543748	0.286906	1.2267	2.3899	2.56807	0.684052	3.21077	0.729059			0.317668	0.676058	0.452252	1.218	1.57278	0.699841	0.256782	0.960293	3.23296	0.318713			0.553404	0.596753	0.500587	0.459306	0.629244	5.25155	1.83424	0.416153	1.23368	0.560774
	0.48649	2.57334	0.448869	0.583775	2.07798	2.77864	0.409723	0.874736	0.603148	0.5333			0.281648	1.19503	0.442385	0.689005	0.515178	1.21557	0.516162	0.834547	0.46035	0.251923			0.424675	0.494899	0.381083	0.251034	0.517035	1.75811	0.705439	0.605108	0.966595	3.42464
	0.458915	0.513039	0.851698	0.844744	1.07621	0.941682	0.736072	0.633002	1.24048	1.68297			0.505335	0.502003	0.875019	1.06896	0.848236	1.14825	0.440359	0.64015	0.646409	0.373101			0.288203	0.648012	0.40881	0.513354	1.28902	2.2819	0.74028	0.661057	0.730545	1.41755
	2.29656	0.424898	0.344188	0.695273	1.88871	1.34038	0.258746	0.119282	1.08547	0.365023			0.215093	1.09313	0.469899	0.814654	0.87936	0.58911	0.303804	0.955903	0.345378	0.333232			0.363535	0.56219	0.215157	0.482702	0.80451	1.00437	2.12057	2.49461	0.840207	1.37628
	1.19005	0.222202	0.888121	3.84037	3.68636	1.98436	1.88954	0.399757	0.909771	0.531445			0.339045	1.20846	0.587055	0.60875	0.497504	1.34274	0.759223	1.39425	0.793199	0.368555			0.375078	0.602227	0.743428	0.617083	1.95986	1.12779	1.37177	0.789894	0.574528	1.04868
	1.41982	4.69052	0.422541	0.953723	4.92802	1.55616	3.07164	0.533949	0.463625	0.489254			0.37938	1.45254	2.57029	1.64441	0.745616	4.66345	0.643759	1.23962	0.877691	0.501276			0.396688	0.452561	1.03342	1.17696	1.15568	1.14203	1.68719	0.491857	0.327622	1.11254
	1.54752	2.56124	0.45472	0.806954	1.77586	2.66378	1.03608	1.08089	0.472305	0.480571			0.446617	1.39531	0.361696	0.377308	0.510596	1.61818	0.539289	0.606718	0.511296	0.408447			0.352794	0.745269	0.792328	0.37771	1.458	1.16423	0.503963	0.426784	0.507598	0.282837
	1.33987	0.544547	0.596529	1.58721	0.631686	2.225	1.71684	0.594584	1.14176	0.745384			0.341232	0.396056	0.420681	0.859368	0.326839	0.941599	0.345872	0.681086	0.471221	0.5167			0.333203	0.314105	0.291714	0.566564	0.593601	0.762608	1.11745	1.17035	0.375295	0.529854
	0.467485	1.2229	0.507709	1.44313	0.855024	4.05766	0.830578	1.13612	0.896086	0.770644			0.715669	0.872675	0.456937	0.579709	0.938384	0.421415	0.519681	1.41586	0.482055	0.344895			0.384652	0.304238	0.430896	0.386509	3.87218	0.630275	0.962225	0.502707	0.508302	1.23801
	0.310099	0.42799	0.67399	0.730709	1.38546	1.57418	0.514204	1.49528	0.526136	0.728156			0.229384	0.470379	0.583013	0.545091	0.602707	0.307569	0.81933	1.1743	0.812442	0.89112			0.303095	0.35726	0.591934	0.718748	1.09061	1.03655	0.676301	1.19136	0.455728	0.369368
	0.230262	0.376095	0.611855	0.494304	1.08768	2.9097	1.41057	0.557742	4.36034	1.78349			0.634157	0.54136	0.253573	1.03703	0.452361	0.285471	0.345522	0.242277	0.614937	0.487994			0.332846	0.632329	0.892871	1.45102	1.07819	1.14136	0.374759	0.210004	0.381345	0.804238
	0.307501	0.435958	0.543141	0.511155	0.59595	5.3742	2.04288	0.696765	0.505291	0.583063			0.627521	0.517564	0.435062	1.59152	0.25049	0.700693	0.513271	0.250101	0.520485	0.421879			0.271246	0.796401	0.414157	1.91279	0.789564	1.05812	0.702871	0.806398	0.571835	0.441253
	0.267852	0.248207	1.28178	0.191764	1.66874	1.12445	1.75811	1.05671	1.52564	0.589669			0.67984	0.458719	0.437837	0.405867	0.434151	0.516324	0.694122	0.296782	0.658171	0.565307			0.397177	1.15514	0.444051	0.842731	0.956367	0.376194	1.52208	0.874736	0.535056	0.583829
	0.216082	0.455651	1.96162	0.641901	0.792927	0.489766	0.2727	0.834986	1.13779	0.711912			0.440306	0.432166	0.527322	0.727559	0.444632	0.7123	0.569773	0.313836	0.568865	0.246949			0.211003	0.280317	0.622198	0.990645	0.424888	0.287899	0.634753	1.46429	0.447393	0.84974
	0.282717	0.121358	0.819314	0.466675	0.950998	0.992867	0.346471	0.953606	0.391197	0.661106			0.132556	0.572417	0.489897	7.02938	0.762849	1.8881	0.582363	0.376197	0.939938	0.473665			0.412603	0.655346	0.472864	1.11404	0.702335	0.412058	0.639505	1.5264	0.54737	0.751647
	0.365369	0.562179	0.536227	0.481849	1.88487	3.22733	0.448969	0.801044	1.0355	0.481727			0.64612	0.558992	0.43999	0.205597	0.880888	0.615088	0.550866	0.383491	0.682538	0.397451			0.354238	0.440476	0.855553	0.777352	0.354799	0.361618	0.481503	0.44869	0.472364	0.389645
	0.536829	0.308011	0.630035	0.426613	1.0537	2.25758	0.420862	1.53521	0.83456	0.575527			0.921737	0.702043	0.51856	1.78811	0.486316	1.38049	0.445638	0.275239	1.41283	0.678788			0.332553	0.874251	0.821532	1.01167	0.373999	3.19031	0.559126	0.384393	0.320813	0.674232
	0.349965	0.572442	0.428771	0.669535	1.14881	0.574027	0.616149	0.628148	1.40379	0.444121			1.08768	0.59383	0.373974	1.69005	0.203613	1.65152	0.988082	0.392384	0.216126	0.527839			0.32827	0.447721	0.683462	0.978303	1.50089	1.07877	0.76354	0.393228	0.464886	1.13106
	0.599824	0.589578	0.345245	0.3262	1.32208	6.33395	0.936079	0.539368	1.12858	0.465531			0.363708	0.792157	0.826938	2.41105	0.2379	5.12234	0.489627	0.43309	0.330914	0.771948			0.243112	0.734159	0.450417	2.9707	0.169773	0.500312	0.459512	0.218405	0.515675	0.768426
	0.278881	0.575154	0.475779	0.451028	5.58162	1.06445	1.1059	1.49186	1.45727	0.950419			0.452789	0.469831	1.11484	1.2767	0.345549	0.696322	0.464813	0.316722	0.621997	0.627666			0.645953	0.790465	0.785357	1.01216	1.18662	0.433493	1.39047	0.665582	0.522533	0.269317
	0.24846	0.517912	0.489205	1.1366	0.605821	2.24525	0.87013	0.808647	0.847471	0.524623			0.277829	3.2144	2.91448	1.73182	0.2323	1.44978	0.325727	0.616828	0.436066	0.303658			0.330782	0.430868	0.569261	1.79595	1.11126	1.18983	0.633492	0.79464	0.539232	1.48239
	1.36238	0.25407	0.571627	4.02779	1.04563	1.84106	2.1367	0.676671	0.363057	3.28475			0.278423	0.361202	1.80831	1.84713	0.237372	2.00489	0.575911	0.476594	0.406668	0.302765			0.596474	0.341428	0.614796	2.37391	0.939215	1.20241	0.667785	0.637176	0.533546	0.604501
	0.472679	0.322604	0.380798	1.75171	0.219648	1.95239	1.74508	0.935398	0.544034	0.559592			0.336566	0.434964	0.759738	2.06291	0.516285	0.452256	0.492224	0.502274	0.418019	0.584822			0.300968	0.74673	1.04491	0.307732	0.809804	0.511257	0.470401	0.715068	0.969907	0.739906
	0.29741	0.354395	0.523703	0.254169	1.3819	4.04085	0.589264	0.622363	0.649351	0.528956			0.323421	0.364908	0.949217	1.26163	0.279028	3.9199	0.297665	0.69345	0.436536	1.48355			0.575374	0.565194	0.982813	0.30436	3.54192	0.747495	0.441838	0.74493	0.688197	0.515499
	1.15651	0.455971	0.581008	0.246406	1.18568	0.585968	3.61114	1.19082	0.541634	0.722045			0.311785	0.604183	1.37152	3.33498	0.342627	2.59848	0.521334	0.409899	0.275011	0.385205			0.477756	0.441469	0.642995	0.454748	0.497183	1.08032	1.1534	0.660877	0.554659	0.663402
	0.645581	0.449616	0.760027	0.499266	0.801955	1.08719	0.267154	0.773319	0.838515	0.719642			0.403451	1.41396	0.636308	0.957246	0.323639	0.191599	0.629091	0.657335	1.49298	1.02142			0.663333	0.70223	0.649539	0.545217	0.670798	3.87079	0.864128	0.955354	0.48844	0.709959
	0.806801	0.394264	0.29968	1.1802	2.57659	4.88353	2.67457	0.70353	1.18094	0.921926			0.355419	0.411249	1.0651	0.713239	1.25026	1.06645	0.466044	0.636078	0.316672	0.644729			0.619343	1.00684	1.16441	0.842996	0.311937	1.73552	0.286418	1.0965	0.507559	1.76501
	0.362691	0.376545	0.442284	1.07383	1.16704	1.86734	1.5014	0.954134	0.671604	0.788799			0.927452	0.716141	0.772583	0.181179	0.332047	1.49272	0.348904	0.431229	0.856075	0.75159			0.47659	0.709698	0.481824	0.730776	0.413779	0.997221	0.450288	1.24723	0.781531	0.459488
	0.750833	0.24078	0.565392	1.57438	1.33005	1.6152	1.90162	1.51113	0.665503	1.28543			0.897484	1.45903	0.940946	0.750941	0.270082	0.377518	0.685331	0.486738	0.493331	0.286222			0.584927	0.385655	0.572776	0.857724	0.686945	0.897854	0.238937	1.30147	0.57525	0.456601
	0.257636	0.769246	0.566787	0.65477	0.988318	1.36931	0.602109	1.31383	0.853425	3.56515			0.535735	0.388199	5.95508	4.2042	0.430713	0.414598	0.681773	0.989961	0.533406	0.507435			0.235461	0.340598	0.937251	1.00595	0.483726	1.05438	0.449169	1.63804	0.845525	0.565019
	0.269583	0.50814	0.582268	1.19155	1.82618	2.4225	1.24147	1.01412	0.447752	1.06259			0.268873	0.332178	0.701811	1.75226	0.730401	1.19351	0.679402	0.610493	0.575666	0.756384			0.62963	0.556383	0.991255	0.358996	0.580574	1.57774	0.289203	0.540155	0.646875	0.928051
	0.436164	0.376024	0.821268	1.40578	1.19113	1.68036	1.51032	1.10922	1.35653	0.915904			0.318233	0.431035	1.12699	0.315063	0.513899	4.38529	0.642041	1.05557	0.563925	0.637425			0.449967	0.462702	0.870189	0.564417	1.00627	0.853939	0.342759	0.574663	0.767738	0.819688
	0.253811	0.528466	1.06434	1.58661	1.67422	0.312294	0.356873	1.14699	0.535368	0.092076			0.210961	0.443739	0.996416	0.60502	0.633437	2.48892	0.40528	0.72025	0.71184	0.376314			0.435083	0.814212	1.09336	0.824	1.0952	0.854617	0.792407	0.573056	0.733654	0.599958
	0.503787	0.884163	1.92629	1.25544	1.55156	0.829027	1.23466	1.29351	1.2021	0.339363			0.363215	0.555339	0.736878	0.749945	1.19824	1.24149	0.610785	1.61451	0.63876	0.333912			0.523965	0.690134	0.53765	0.611834	0.620862	0.438984	0.547879	0.758062	0.773627	0.205887
	2.54361	0.413939	0.743582	1.20815	1.54413	1.69814	1.16046	0.747746	0.445464	0.427189			0.324608	0.263916	0.372172	0.354357	0.338564	1.08801	0.639186	1.1938	0.591813	0.204366			1.85513	0.852186	0.481682	1.17665	0.702509	0.797898	0.733451	0.500189	0.61209	1.70499
	0.429292	0.310704	1.27595	1.03192	1.1854	1.53292	0.546855	0.81257	0.997571	1.54845			0.590594	0.464428	0.84107	0.678252	0.302759	0.24617	0.428385	1.53011	0.427462	0.152632			0.432495	0.876802	0.521648	0.837598	0.879497	0.249473	1.23233	0.666926	0.591867	1.25305
	0.315195	3.06352	0.852252	0.449794	0.445413	2.60197	0.622504	0.427697	1.59387	0.702067			0.833613	0.4594	0.397442	0.891656	1.02403	0.325034	0.657	0.953063	0.967632	0.728112			0.965574	0.320036	0.36946	1.43338	1.12146	0.719353	0.873929	0.584956	0.25987	0.851624
	0.345558	6.46375	0.47465	1.20114	4.21007	1.72125	0.463471	0.424019	0.919495	0.753347			0.950829	0.687394	0.971283	0.913461	0.79418	0.294149	0.797235	1.03735	0.501263	0.801185			0.485406	0.737158	0.469918	0.333627	1.37893	0.501152	0.411311	1.34602	0.296359	1.18937
	0.263437	1.81656	1.19079	1.07408	2.2527	4.38512	1.19668	0.884254	1.6058	0.387527			0.296938	0.687793	0.882807	2.04692	0.878046	0.275198	0.525021	0.695547	0.643246	0.91715			0.347152	0.775377	0.884071	0.41189	0.856016	0.205711	0.454334	1.44009	0.529358	0.915495
	0.515099	0.317705	0.462482	4.87347	1.97345	0.491	2.50773	1.40034	2.51615	0.724771			0.487641	0.694708	0.561869	0.916741	0.635649	0.493139	0.376842	0.289058	0.991938	0.625965			0.760797	0.393076	1.20041	1.02467	1.07201	0.800616	0.47971	0.79344	0.221163	1.45029
	0.404041	0.456991	1.54316	1.31763	1.5492	1.32821	0.518955	0.966699	0.740631	1.40945			0.671965	0.742786	0.760437	0.302839	1.14936	0.541358	0.409815	1.54089	0.889286	0.540788			0.304926	0.688403	0.906163	0.509406	0.347212	0.404463	1.32261	0.69705	0.256643	1.76033
	0.415899	0.264493	0.451689	0.936234	0.713348	2.56951	1.59086	0.492173	1.43991	1.30771			0.468269	1.2076	1.23584	0.309994	0.840416	0.574384	0.478802	1.85058	2.52411	0.739075			0.320545	0.731866	0.756281	0.570675	0.927465	0.504537	0.777474	1.62221	0.564487	0.604257
	0.370352	0.751624	0.771462	1.34383	0.880281	7.01212	2.76813	1.05493	0.361402	0.906494			0.166416	0.611173	1.68695	0.55535	0.502766	1.05187	0.727525	1.97001	0.681786	0.744682			0.251023	0.849968	0.71441	0.897772	1.81659	0.761397	0.781223	0.789263	1.56322	0.546139
	0.389331	0.907353	0.483099	1.01058	1.9985	0.649348	1.40101	0.423801	0.600804	1.31874			0.228144	0.592146	2.4141	1.62112	5.42048	0.663005	0.355569	0.331325	1.09862	0.745264			0.435592	0.683925	1.17318	0.48682	1.31559	0.555231	0.455644	1.95748	0.397196	1.17747
	0.364985	1.18932	1.32874	0.684131	0.438798	3.82933	0.767077	1.22525	0.627883	4.10124			0.547557	0.715991	3.02365	0.231713	1.65871	0.319713	0.604297	0.286913	1.89705	0.639372			1.04917	0.828467	0.610247	0.779111	1.25995	0.51684	0.975882	0.885356	0.622219	1.25113
	0.588166	0.651869	1.17494	0.796123	0.980671	3.55773	0.752518	3.80393	0.664524	0.611792			0.354356	0.222642	1.1911	0.865268	0.521451	0.730829	0.299549	0.448861	0.651727	0.947739			0.617038	0.80808	1.09898	0.556635	0.564537	0.346683	0.978772	0.682444	0.244607	0.609422
	0.214004	0.824511	0.956368	4.33585	0.382725	11.5097	1.29661	0.829011	0.651654	0.863045			0.232607	0.878885	0.848013	1.95182	0.72438	0.621495	0.533469	0.387946	5.87336	0.752854			0.451487	0.439869	1.62233	6.39556	0.513302	0.699656	3.44611	0.872185	0.252912	1.17866
	0.662652	1.31439	1.71493	0.943099	0.777123	0.883668	0.652402	1.70021	2.83733	0.398528			0.548405	0.60244	2.24579	0.751818	1.23907	0.865942	0.537751	0.410766	0.49026	0.649113			0.502341	0.678946	1.17784	1.20244	0.406884	1.18391	0.813459	0.800879	0.360989	1.51127
	0.888145	1.26862	1.17949	1.03925	0.344194	2.37044	1.42535	0.924852	4.09639	0.455866			0.295297	0.725317	0.61373	1.04605	1.53055	0.644207	0.682073	0.403562	0.411247	0.859999			0.705664	0.466055	3.22371	0.871425	0.398726	0.501501	1.69062	1.01652	0.26969	1.11093
	0.44855	1.09176	0.657017	0.257462	0.387368	1.31151	0.555767	1.60612	2.27104	0.439161			0.505286	1.24244	0.917238	0.311797	1.5759	0.280857	1.48446	0.260288	2.21207	0.650925			0.37771	0.461326	0.788778	0.479514	0.482831	0.707079	0.605282	1.1485	0.299307	0.414309
	0.230431	5.28026	1.48495	0.28257	0.572745	0.571595	0.711029	0.948526	3.15824	0.459517			0.349435	0.901022	1.22568	0.462067	1.41894	0.355085	0.857415	1.73138	1.07042	0.83765			1.11781	0.404541	0.291334	1.11102	0.637933	0.846848	0.578741	1.52812	0.158884	0.593522
	0.430754	2.35802	1.06775	0.479342	0.246203	2.8053	4.36273	0.377794	2.36471	0.725445			0.3179	4.66283	1.10434	0.45637	1.24013	0.435359	1.67514	0.433813	0.822329	0.807374			0.503237	0.357346	0.458241	0.448308	1.29046	0.447138	1.02523	0.704073	0.259393	0.701702
	0.658115	7.20113	1.09948	2.12421	3.00498	1.21747	1.10827	0.231531	2.22277	0.947559			0.340503	1.54433	0.834139	0.300616	0.904096	0.799449	1.63446	1.19196	1.16787	0.723399			0.407744	0.4377	0.342057	0.540639	2.55496	1.11462	0.295228	0.234444	0.36909	0.955108
	0.528258	0.720665	1.1336	4.32772	0.706405	1.97369	0.267493	0.320542	2.29795	0.333709			0.265403	0.535004	6.24093	0.634795	3.89621	0.674004	2.30147	1.31527	1.12728	0.636694			0.370486	0.421464	0.316696	0.838752	1.23492	1.04094	0.356773	0.851024	0.30399	0.337169
	0.434804	0.483749	0.954955	4.03954	0.454814	4.27855	1.14826	0.83108	2.12921	0.264872			0.463351	0.275039	1.14358	3.13154	1.84374	0.60017	1.06681	0.479797	0.656854	0.382741			0.304763	0.394231	0.714408	0.618573	1.1855	1.18909	0.576952	0.364543	0.86617	0.545913
	0.622168	0.601057	1.03156	0.227674	1.19256	2.47673	0.590637	0.437301	3.13313	0.38433			0.934014	0.21664	1.34706	0.628627	0.881641	0.478002	2.09819	0.972825	3.30606	0.394206			0.712901	0.669749	0.480177	1.56754	1.52462	0.84698	1.04269	0.776893	0.630839	1.22608
	0.492394	0.613442	1.84326	0.443353	0.470703	0.698789	1.81869	1.31819	1.57466	1.2533			0.441352	0.388357	0.932292	0.658232	1.47315	0.638294	1.13779	1.16141	0.827461	0.991878			0.990836	0.534137	0.488269	0.749486	0.495043	2.74762	0.480475	0.824246	0.777979	0.588923
	0.574487	0.655383	0.614072	0.375137	0.703932	0.549473	0.940804	0.801629	0.524595	0.44539			0.551358	0.246142	1.09312	0.417513	1.02273	1.30247	0.368924	0.558728	0.956063	0.265634			1.12326	0.47538	0.375999	1.2843	0.757029	0.356351	0.490039	1.01622	0.35136	0.957758
	0.247767	1.10679	0.519873	0.476202	1.09519	1.6724	4.21404	0.999052	0.540137	0.459983			0.409899	0.254119	1.60932	0.66163	0.28703	0.947516	2.43277	0.422967	4.11575	0.942702			0.843481	0.485085	0.373626	0.492485	0.986989	0.599959	0.316838	0.506081	1.15637	0.858599
	0.377312	1.0468	0.547059	0.36047	0.116887	0.40052	0.488389	1.54763	0.317951	0.374157			0.795042	0.222845	1.37854	0.278913	0.352273	0.61477	0.48903	0.626618	0.557589	1.1537			0.200644	0.374458	0.778465	0.859964	2.72251	0.248508	0.599531	0.224136	2.04164	1.00266
	0.444929	1.43865	0.583362	0.617879	1.56837	1.06725	0.439977	0.390837	0.514991	0.367747			0.453336	0.319225	0.444924	0.239334	0.453983	0.955169	0.240036	0.498523	0.785343	1.11998			0.24397	0.392346	0.577948	0.616518	0.860128	0.698156	0.69623	1.14423	1.80059	0.926304
	0.474497	0.832323	1.225	1.41787	0.422269	4.54567	0.281294	0.387936	0.627299	1.30714			1.63595	0.191444	0.505367	0.372456	1.28422	0.545063	0.679185	0.487035	0.441925	1.05231			0.367978	0.341777	1.60542	0.36025	2.38826	0.344935	1.05284	0.497471	0.588954	0.417138
	0.8357	0.956639	0.758904	0.685982	0.991174	0.510215	0.553838	0.470765	0.499241	0.512873			0.502916	0.241204	0.688277	1.53459	0.303457	1.1207	1.84994	0.497529	0.713188	1.21327			0.36394	0.7164	0.399961	0.466486	0.373849	2.69278	0.845383	0.412827	0.528727	0.956302
	1.1918	1.34423	0.531805	0.373092	0.521825	1.76119	0.688759	0.647484	0.426208	0.949827			0.434907	0.236013	0.329638	0.735862	0.311069	0.724875	1.06388	0.880423	1.21467	1.16173			0.629954	0.485952	0.739787	0.652666	1.08355	0.219193	6.51175	0.570758	1.35446	0.422741
	0.934949	0.954434	0.365984	0.246801	1.31369	0.860572	0.430787	0.431995	0.455936	0.376323			0.384494	0.298181	0.403171	0.392936	1.33843	2.63184	3.42119	0.289773	0.963185	0.218822			0.27694	0.717628	0.821596	0.504326	0.628141	0.56409	0.371806	0.672819	0.469877	0.314787
	0.878872	1.6909	0.858842	0.427212	0.46879	0.306659	0.255443	0.368593	0.676923	0.320734			1.34147	0.225377	0.516835	0.587658	1.67066	1.39546	2.46669	0.36603	0.585807	1.51584			0.437717	0.56969	0.988276	1.0822	0.488351	0.668737	1.17609	0.499314	0.518804	0.339831
	1.09594	1.31732	1.09067	0.319157	0.634259	0.733928	0.398901	0.840169	0.507838	0.37936			0.526101	0.345662	0.565364	0.372207	0.603519	0.421415	1.0354	0.618893	0.851743	1.03778			0.402037	1.07853	0.889787	1.06427	0.414972	2.22639	0.25573	0.438615	0.352126	0.896895
	0.665521	0.796208	0.612047	3.77095	0.99769	1.76188	0.929953	3.15322	1.06917	0.395167			1.44557	0.220819	0.587536	0.798362	1.02031	0.374592	0.684178	0.809918	1.39611	1.34363			0.323564	0.574584	0.781453	1.38848	1.13426	0.583409	0.40234	0.376403	0.404949	0.519163
	1.48446	6.78491	0.646978	5.82277	1.22119	0.578857	0.925019	0.560814	0.317744	0.843195			0.528035	0.24304	0.428364	0.609488	0.963871	0.32596	0.157402	0.531051	1.24646	2.5607			0.260092	0.241134	1.92568	0.57657	0.246719	0.812188	0.2564	0.514404	0.362851	1.43381
	0.524265	0.357479	0.336705	0.374371	1.45723	0.310952	0.455996	0.904874	0.293875	0.337936			0.589014	0.315907	0.538409	0.46243	0.34637	0.511387	0.7498	2.05261	1.4413	1.22074			0.609802	0.593139	1.35201	0.89927	0.757497	5.48433	0.396806	0.636134	0.475145	0.953514
	0.329058	0.585709	2.13149	4.12054	0.91962	2.33065	0.254079	0.717439	0.419313	0.413056			0.637567	0.401078	0.786787	1.45088	0.618773	0.406645	0.208466	1.22794	1.22616	0.993479			0.432545	0.639006	0.889296	0.408272	0.375402	1.05387	0.498072	0.653851	0.393546	1.28888
	0.288802	0.368423	1.09828	1.22182	1.91744	1.20013	0.843218	0.639306	0.333262	0.423263			2.67665	0.411123	0.69556	0.633434	1.98871	0.475125	1.33983	0.633638	0.549435	1.27633			0.322968	1.90893	1.05316	0.565039	1.10218	1.10963	0.413307	0.695541	0.320188	1.88442
	0.443475	0.308011	0.790162	0.502085	1.28654	1.58541	0.781037	0.359089	0.367839	0.339244			0.422147	0.468082	0.405951	0.463667	0.214043	0.281533	0.799072	0.570412	1.59001	0.736026			0.316692	0.33223	0.544124	1.52522	0.460525	0.662495	0.479863	1.72521	0.281749	2.42252
	0.667153	0.491342	0.561772	0.797916	1.22293	0.635347	1.23794	0.303525	0.335469	0.470802			0.483877	0.272276	3.26008	1.3903	0.702891	0.597512	0.613116	0.435982	0.537275	0.618562			0.547941	1.44523	0.620902	1.1156	0.556502	0.98384	1.10772	1.10969	0.353817	1.39172
	0.575432	0.282039	0.485376	2.21818	1.56757	1.80098	1.75234	0.180595	0.456235	0.393973			0.329608	0.539457	0.837476	0.534036	0.63676	0.667681	0.662032	0.404463	0.694135	0.470333			0.580792	1.16258	0.67816	3.2111	0.752202	0.410055	2.00415	0.978456	0.857649	1.40802
	0.237833	0.30332	1.57977	2.42739	1.34205	0.800691	1.67692	1.08138	0.340356	0.502656			0.32567	0.387319	0.48431	0.654729	0.482161	1.52059	1.19968	0.488762	0.915508	0.789352			0.377266	1.89937	1.32388	1.31818	2.59166	1.00669	2.0803	3.62541	0.864112	1.62834
	0.385026	0.972412	0.900339	1.17605	1.56007	0.580143	1.96221	0.60765	0.186954	0.794226			0.434451	0.933314	2.00508	0.681731	0.522188	0.596441	1.12469	0.5273	0.818368	0.649802			0.68075	0.845552	0.470496	1.06434	1.23371	1.09977	2.22412	1.84228	0.491042	1.63774
	0.328971	0.478109	0.843813	0.341078	0.397871	0.619656	2.3802	0.602321	0.483524	0.551114			0.3537	0.6066	0.972591	0.752569	1.00354	1.44829	0.955888	0.508258	0.596015	0.498258			0.526036	0.456983	1.37197	4.72938	4.85308	0.795063	1.13616	0.694175	0.305411	0.882145
	0.236525	0.772503	0.394433	5.56042	1.87269	4.22682	1.69142	4.70449	0.161236	0.395556			0.246868	0.998749	0.46785	0.855008	0.816737	0.306077	0.267898	0.537657	1.06144	1.3116			0.439161	1.04612	0.831713	0.931101	1.31754	0.42181	0.572961	0.916519	0.316022	1.42677
	0.70676	0.367251	0.365069	0.726132	2.91245	2.8534	1.06498	0.283552	0.220309	0.307332			0.579845	0.722219	0.374118	0.459865	1.26928	0.388686	0.717352	0.708888	0.945482	0.690068			0.34637	0.146644	1.6737	1.49133	0.270556	0.487367	1.03287	1.64314	0.741908	1.30844
	0.31737	0.309574	0.576425	1.26946	5.48397	3.83278	1.05244	1.41089	0.249474	0.573561			0.353762	0.269085	0.779412	1.04092	0.635961	0.37664	1.89152	0.573853	1.56816	0.517343			0.372077	0.813378	0.275003	1.14171	0.413113	0.30528	0.35256	0.278172	0.244132	1.97129
	0.343515	0.898476	0.470212	0.633246	1.41693	5.14641	1.37879	2.4824	0.317629	0.324665			0.36	0.414086	1.36654	0.234349	1.61013	0.353142	1.23493	1.27331	1.18985	0.963573			0.479702	0.339004	0.52275	0.417217	0.893648	2.89295	0.9502	0.332814	0.446069	0.410409
	0.288088	2.18557	0.597355	1.04038	0.961887	0.604274	1.58366	0.486898	0.387965	0.555357			0.329748	0.403273	0.869196	0.436711	1.89359	0.316707	0.952753	0.673393	0.86768	0.69468			0.477046	0.344436	0.318749	1.33737	1.37247	0.285516	0.45362	0.315992	0.649017	0.670654
	0.265465	0.425274	0.763863	0.192504	6.22173	0.375556	1.03402	0.662884	0.465167	1.32978			0.348451	0.223655	0.901254	0.373289	4.33931	1.05575	0.511267	0.911971	0.923491	0.596292			0.485369	0.295592	0.588143	0.850749	0.292498	0.668487	0.418779	0.4429	0.949424	0.585552
	0.257766	1.4672	0.99098	0.452808	0.304168	1.65669	1.41943	0.221908	0.269074	0.599535			0.567102	0.442313	0.29736	0.372092	4.91331	2.54177	0.463535	0.510543	0.981998	1.02647			0.413711	0.491545	0.544572	1.14085	0.216163	1.27562	0.217314	0.240999	0.261451	0.859812
	0.224739	0.383385	0.563389	0.495824	0.343199	1.15461	0.389252	0.222848	0.206909	0.628918			0.347138	0.812232	0.456847	0.718976	1.61201	0.412326	0.61586	0.77544	1.25109	0.769647			0.68703	0.479385	0.454182	0.8637	0.392046	1.65869	0.530316	0.368077	1.02975	0.397834
	0.239976	0.399563	0.745692	0.665554	0.760012	1.06471	0.256044	1.09058	0.39096	0.543166			0.377628	0.307255	0.413997	0.676803	1.47473	1.10776	1.01301	0.678917	0.924185	0.708961			0.414408	0.35179	0.281633	4.04828	0.862087	1.71371	0.433001	1.03324	0.27829	0.660524
	0.434934	4.87809	0.866375	1.0316	0.967172	2.79328	0.283963	0.662073	0.052141	0.473421			1.00752	0.232164	0.400387	1.44653	3.24982	1.43229	0.384358	0.440569	1.30377	2.49644			0.447469	0.788571	0.544375	0.260571	1.61995	0.802185	0.491339	0.379937	0.673506	0.184518
	0.319448	1.48155	0.550606	1.12088	0.51806	1.42143	1.737	0.396586	0.665844	0.614024			0.470663	0.294155	0.389186	1.95186	0.725919	9.12733	0.431088	0.329607	0.690249	0.625513			0.853595	0.51186	0.752583	12.5605	0.727567	1.37712	0.495561	0.761136	0.635239	0.424038
	0.361652	0.271182	1.40921	1.19768	1.07934	1.23415	0.326143	0.419051	2.47568	0.723758			0.517973	0.302208	0.513102	0.228578	3.22983	1.4506	1.87715	0.504349	0.949186	1.07432			0.399067	0.80058	1.80716	0.6902	0.242732	0.467222	0.968847	0.247211	1.0216	0.300823
	0.592148	0.52169	0.400787	1.78248	0.586257	0.956154	2.86807	0.462118	0.345737	0.39694			0.448735	0.580336	3.037	0.19657	1.72814	0.762229	0.224251	0.629164	0.504587	0.306301			0.557379	0.84687	0.480811	1.00901	0.286553	0.667571	1.58648	0.338265	0.574923	0.625382
	0.253065	0.47244	0.306346	0.777986	0.519897	1.989	0.362803	0.619623	0.406154	0.567364			0.620944	0.709203	1.10588	0.340997	0.963981	0.628972	0.359302	0.831056	0.999733	0.463294			0.737474	1.57363	0.369811	1.11293	0.907587	0.454868	0.399835	0.328408	1.14809	0.279562
	0.546503	0.404055	0.61093	0.672031	0.403781	0.251759	0.845302	1.53306	0.476377	0.500463			0.8911	0.361616	0.834182	0.839693	0.465306	0.452673	0.21924	0.734721	0.968145	0.958042			0.528343	0.927203	1.72094	2.59692	0.348503	0.687859	0.908905	0.336478	1.03225	0.2976
	0.336936	0.912567	0.414085	0.36047	0.47953	0.459806	2.05219	1.85165	0.87544	0.784833			0.479506	0.514677	1.61023	0.542475	0.382827	0.638933	1.34526	0.612958	1.18602	0.38117			0.446574	1.20107	0.282468	0.206368	0.469206	1.41419	1.0868	0.319019	1.48035	0.272956
	0.292828	0.38762	0.492045	0.80048	0.607562	0.566267	0.36173	0.999767	0.511931	0.449954			1.26423	0.608419	1.06269	1.37266	0.921257	0.495099	0.337253	1.66101	0.86824	0.467737			0.381506	0.426289	1.4588	0.373863	0.875211	0.815531	0.876312	0.378854	1.47455	0.355215
	0.535755	0.572095	0.554279	1.05128	1.40729	1.61052	0.700938	0.956063	0.667965	0.215885			0.463509	0.613139	2.59935	0.75412	0.730316	0.620204	0.514669	2.09047	0.468734	0.579083			0.43711	0.475593	1.73614	2.38993	0.14453	1.54669	2.00322	0.238167	2.60522	0.354804
	0.50607	0.781754	0.705993	0.979305	5.00085	3.95621	0.896328	0.575882	1.31251	0.733974			0.727432	0.626585	0.575205	0.959717	0.766819	0.571802	0.426603	1.22182	1.71198	0.314904			0.676581	0.53075	0.886385	1.62393	0.755218	0.282852	0.446463	0.286328	0.959516	0.337046
	0.620689	1.09324	0.804799	1.48145	0.697441	0.766912	0.308358	0.321003	0.508597	0.619393			1.70168	1.08317	1.10615	0.507404	0.662662	0.426063	0.87295	1.22636	0.266924	0.707563			0.500253	0.379266	0.695215	4.40403	1.39577	1.14088	0.833199	0.290487	0.586691	0.416599
	0.75855	2.30506	0.346139	2.54896	1.11373	0.541466	0.457939	1.05395	0.696243	0.477574			2.63325	0.255109	1.02294	0.906849	1.07301	0.839502	0.825158	0.752019	0.557174	0.335952			0.598711	1.20624	2.09847	0.93557	0.67354	0.569693	0.644596	1.14927	0.332409	0.303982
	0.327685	0.335633	0.451367	3.37385	1.00916	0.419951	0.505541	0.777461	0.22944	0.306595			5.67736	1.05364	1.17224	1.73937	0.803876	0.667092	1.41496	8.96208	1.59684	0.445579			0.43471	0.46313	0.72029	1.23511	0.597872	1.64389	1.81899	0.743523	0.556629	0.303391
	0.369759	0.335372	0.536842	1.883	2.09343	2.07373	0.920796	0.944365	0.408025	0.491233			0.663434	0.49732	0.234528	1.0775	0.680554	0.950604	0.507759	0.586684	0.878402	1.35699			0.23967	0.533201	1.85062	0.840291	1.35421	1.07952	0.459466	0.933627	0.312414	0.426494
	0.242833	0.337812	0.553772	2.93982	1.23146	0.274898	0.312469	0.9191	0.817527	0.332485			0.796908	1.00311	0.280646	1.14045	1.50663	1.29842	1.2204	0.4866	0.90611	0.46739			0.37718	0.464435	0.336226	5.48091	0.402513	0.70738	0.700916	0.385098	1.85847	0.260868
	0.273998	1.31587	0.273414	0.268519	0.898747	0.987049	1.44805	0.676607	0.311581	0.258439			0.749726	0.676875	0.282615	0.323637	1.29512	1.17136	1.68606	0.678731	0.481017	0.854156			0.476542	0.630304	0.296072	0.229511	0.34898	0.714625	0.883453	0.57394	0.492733	0.531446
	0.233691	1.32928	0.419052	0.352283	1.82044	1.20969	1.02412	0.366918	0.806478	0.503908			0.224061	0.778558	0.275857	1.15087	1.18634	1.13521	0.341471	0.324546	0.410308	0.466477			0.435703	0.530501	0.298188	0.221262	0.296271	2.68031	0.90135	1.06847	0.434547	0.365254
	0.646465	2.70521	0.516956	1.35908	4.23676	0.656371	0.88209	2.27099	0.550977	0.64931			0.801896	1.60511	0.23819	0.407225	1.57033	0.213909	0.591303	0.304347	1.00238	0.479981			0.390001	0.560035	0.323782	0.670471	0.391891	0.557416	0.275159	0.347925	1.74941	0.600504
	0.288542	2.72767	1.25313	1.94819	1.66351	0.241357	0.555726	1.33685	0.591362	0.591777			0.976886	0.375797	0.381624	0.369598	1.25486	0.576347	1.17496	0.717237	0.963579	0.514843			0.763236	0.54896	0.965678	0.205348	0.429126	0.523519	0.231898	0.353356	1.3088	0.184518
	0.267134	3.09284	0.244233	0.389143	3.38958	0.760181	0.702013	1.55652	0.468688	0.639463			0.228035	0.584967	0.252368	0.297965	0.393147	1.01187	1.60258	0.433852	1.3224	0.343705			0.511077	1.5526	4.0988	0.582267	0.414329	1.18515	0.570016	0.425983	1.16705	0.408767
	0.313326	0.64181	1.5107	0.286571	0.742573	0.857582	0.343581	1.17053	1.32243	0.452246			0.37738	0.848944	0.319613	0.453561	1.00658	1.26743	0.922382	0.527625	1.50082	1.03397			0.624446	0.635632	0.835631	0.588265	0.539512	3.04297	0.878345	0.636923	2.08582	0.361121
	0.467485	0.446903	0.302384	0.409751	0.441505	1.33035	1.27812	1.42848	0.422555	0.373046			0.822049	0.40264	0.287813	0.763011	0.451059	0.554334	0.192722	0.230246	0.574875	0.657673			0.505091	0.72287	0.673233	0.348438	0.723899	0.52097	0.574568	0.898961	0.64034	0.62598
	0.29101	0.384916	0.295576	1.06152	2.76593	1.20905	1.66807	0.948208	0.31933	0.796209			0.337482	1.12131	0.42074	0.460718	1.56083	4.20136	0.224668	0.26318	0.804859	0.656679			0.765236	1.43005	1.26933	0.784017	0.574665	0.280877	0.410699	0.754854	0.402305	0.398061
	0.74204	0.405956	0.244599	1.46431	0.587938	0.314698	1.26848	1.34489	0.200367	0.431152			0.711848	0.95418	0.485596	0.847443	1.28923	0.450704	0.477423	0.550154	1.52394	0.476392			0.490421	1.13911	0.330842	1.08905	0.69479	0.540047	1.11365	0.891356	0.683792	0.256501
	0.565397	0.155048	0.258466	0.874924	0.979619	1.00683	1.51815	1.21865	0.396514	0.602321			1.21058	0.407198	0.329901	0.469105	0.190632	1.64309	0.631867	0.483762	1.43901	0.406014			1.40061	0.728045	0.412536	0.34507	0.273367	0.636056	1.62796	1.86801	0.964042	0.596648
	0.212121	0.361691	0.33638	4.01316	1.59966	0.984878	1.4509	0.487338	0.994316	0.320373			0.526023	0.718252	0.45086	1.26526	0.503144	1.42635	0.86339	1.407	1.11594	0.293677			0.342249	2.37785	1.28429	0.040047	1.30071	0.773046	0.706869	0.350723	0.55408	0.824191
	0.460181	0.384176	0.422806	0.309488	5.7789	0.645947	1.3322	0.295519	0.447838	0.282262			1.25164	3.99639	0.312169	0.261958	0.478143	1.37525	1.03393	0.585647	1.81305	0.482349			0.525061	0.362895	0.261265	0.292627	0.520955	1.51873	1.41817	0.369149	1.13116	0.44526
	0.446137	0.292115	0.309053	0.668435	3.62401	1.39684	1.51118	0.847176	0.42044	0.421078			0.271783	1.24877	0.402035	0.258624	0.245659	5.30388	0.828973	0.764487	1.03993	0.230478			0.855164	0.391385	0.147728	0.346515	0.631582	0.74369	1.17528	0.329755	0.469384	0.243277
	0.475179	0.576442	0.810672	1.10929	1.56495	0.684314	2.00527	0.291435	0.451394	0.467873			0.482844	0.883405	0.398604	0.324774	0.354409	1.81183	0.883022	0.606253	2.70651	0.485852			0.973612	0.533246	0.438632	0.460017	0.349188	0.872191	0.246251	0.633483	0.965889	0.955784
	1.10415	0.574088	0.531897	1.23786	0.935289	1.33284	1.0523	0.449189	0.291099	0.381911			0.232038	0.49847	0.316034	1.22512	0.563076	0.942237	0.851502	0.574666	4.04251	0.31303			0.397157	0.531199	0.862878	0.482628	2.63886	0.904482	0.550557	0.698209	0.819726	0.845497
	0.215692	0.430225	0.713669	0.458802	0.34381	0.70866	6.16781	0.398682	0.33878	0.447622			0.383813	0.630456	0.416259	1.1376	0.353379	4.54066	1.559	0.30873	1.388	0.363741			1.13851	0.440382	1.11823	0.282768	0.263434	0.906876	0.275431	0.91546	0.478742	0.466755
	0.322149	1.03726	0.765771	0.469274	0.93841	1.10959	0.549366	1.17396	0.473988	0.554713			0.272986	0.460901	0.27718	1.12498	0.545501	2.40314	0.764958	0.231039	1.94364	0.488491			0.721461	1.77527	0.882188	0.756157	0.25871	0.686715	0.316874	1.46281	0.648326	0.49148
	0.284231	0.11153	0.45748	0.684779	0.701859	0.956118	0.371574	0.769693	0.569114	0.446049			0.447914	0.79017	0.248824	1.39276	0.775606	0.416537	0.236152	1.07194	1.4869	0.403746			0.283769	2.06855	0.482586	0.530627	0.340485	0.783411	0.315981	1.14129	0.462232	0.25949
	0.167256	0.381691	0.821976	1.14836	0.932598	0.90436	1.20366	0.64159	0.704569	0.494445			0.278436	0.920247	0.326094	0.468269	0.583876	0.562597	0.388869	0.294218	0.639361	0.286103			0.352063	0.991092	1.00951	0.515739	0.728782	0.804722	0.285633	0.527422	1.44737	1.18654
	0.366271	0.341887	0.450599	1.27867	1.07559	0.709925	3.19599	0.742949	0.467643	0.404467			0.227962	0.802145	0.312595	0.928594	1.08171	0.922232	1.06564	0.218533	0.855798	0.463928			0.470236	0.275363	0.463287	0.652101	0.547499	1.57618	0.957469	0.652874	0.691025	0.690579
	0.288283	0.426838	0.527139	0.267285	10.4297	0.687364	0.481412	0.593053	0.349098	0.65926			0.300401	0.946746	0.51537	0.370868	0.424016	0.95562	3.93974	0.631112	0.664116	0.501699			0.504965	0.332134	0.655198	0.418323	0.242558	0.279563	2.07418	0.643062	0.80112	3.62156
	0.994468	0.371072	0.300595	0.315115	0.653198	1.02359	0.61535	0.419838	1.10683	0.916134			0.249311	0.959783	0.354975	0.44374	0.828463	4.38555	1.56838	0.983789	0.656299	0.520984			0.470084	0.591501	3.48226	0.377749	0.220422	1.25579	0.794623	0.351318	0.836845	0.358587
	0.362965	0.447261	0.375174	0.704373	0.814918	0.618206	0.411974	0.976645	0.310226	0.305472			0.74168	0.638705	0.303345	2.49765	0.53713	0.805259	2.17791	1.64551	0.732949	0.375441			0.496086	0.742017	1.27169	0.270056	0.435868	0.363479	0.606742	0.294236	2.57079	0.569478
	0.376118	0.349965	0.539704	0.945678	0.781208	1.78262	0.439827	1.85263	0.346189	0.340383			1.16766	0.602732	0.308135	2.83799	2.46231	3.58535	0.331295	0.792647	0.748855	0.722201			0.980208	0.454692	0.928363	0.732831	0.310781	1.383	0.432751	0.458999	2.74973	0.406705
	0.465407	0.285731	0.644457	0.236139	1.69655	0.687915	0.493186	0.930696	0.509028	0.319559			0.421072	1.77038	0.4021	1.10219	0.430236	0.795694	0.462533	1.08245	0.539854	0.577477			0.418088	0.510226	4.76347	0.52096	1.0677	0.528955	0.468147	1.01688	1.16081	1.51081
	0.356114	0.382915	0.49054	0.603748	1.87607	0.885992	0.542489	0.860651	0.354879	0.38379			0.424919	1.08993	0.622576	0.284057	3.64208	5.00698	0.69081	2.76098	0.711235	0.896553			0.701328	0.329563	0.314322	0.599159	0.226854	0.351006	0.649462	0.837351	0.984344	0.622954
	0.615643	0.228011	1.65047	0.742623	1.53864	1.01275	0.713555	0.169252	0.319551	0.534822			0.490587	0.497783	1.23727	0.417862	0.963801	1.96514	0.419437	0.96952	0.544754	0.607985			0.553865	0.965932	0.64159	0.462113	0.294865	0.431606	0.545299	1.28244	1.59321	0.379682
	0.456917	0.348836	0.387984	0.36835	3.73744	0.708978	0.619088	0.834349	0.274027	0.85697			0.384589	0.603959	0.545065	0.429104	0.321887	1.30685	0.837057	1.8804	0.989081	0.716211			0.438166	0.46941	0.672363	0.678376	0.205038	0.334153	1.50478	0.814697	0.938679	0.306584
	1.03654	0.630764	0.711301	0.51606	0.552732	0.929964	1.03842	0.323325	0.455252	0.620197			0.390622	0.444423	0.778845	0.433837	0.752522	0.653864	1.17899	0.54022	0.698126	1.59351			0.541955	0.918863	0.717466	0.677775	0.317035	0.478785	1.54771	0.377838	1.43107	0.549461
	0.688734	0.67373	0.717861	0.862025	0.246706	1.14405	2.40308	1.03405	0.358958	0.997953			0.885454	0.416124	0.741415	0.419047	0.324652	0.926904	2.61232	0.321021	0.87835	0.590217			0.879006	0.510008	1.12107	0.787479	0.323039	1.06049	0.456849	0.627648	0.824195	0.453107
	1.21887	0.460779	0.53662	0.576156	0.327656	1.38355	1.62212	0.646918	0.523729	0.867506			0.437113	0.593881	1.0038	0.707573	0.291063	0.745971	1.03903	0.427034	0.988044	0.898457			0.958209	0.52624	1.06747	0.87123	0.378008	0.797464	0.458708	0.283102	0.411835	0.293643
	0.992663	0.605198	0.330931	0.656292	1.21761	1.00027	0.205946	0.588179	0.328296	0.437603			0.466074	0.663691	0.287104	0.561609	0.267905	0.526898	0.69468	0.745453	0.78138	1.08611			1.18411	1.07388	0.811913	0.526939	0.293462	0.513733	0.407529	0.869536	0.636011	0.376407
	3.82219	0.64073	0.284522	0.378033	1.39384	2.21596	1.06334	0.701413	0.48803	1.03353			0.506203	0.876829	0.267019	3.73186	1.17607	0.54279	0.400102	1.13646	0.785476	0.650576			0.631528	0.45721	0.696941	1.64141	0.444005	0.390057	0.317685	0.463699	2.2753	0.339246
	0.434891	0.465174	0.328837	0.530375	1.48979	1.72205	0.91669	0.435304	0.577734	0.425275			0.865865	0.865232	0.247595	0.479287	0.840372	0.811319	0.368323	0.319345	0.835975	0.508549			0.64705	0.376588	1.4899	1.34778	0.86434	0.317119	0.298682	1.32653	2.16843	0.293674
	1.01548	0.607787	0.319355	0.523128	1.10972	1.27988	0.572312	0.834501	0.449934	0.574776			0.474184	0.380355	0.334601	0.815826	0.371969	1.02007	1.48185	0.423013	0.933229	1.61094			0.868461	0.518902	0.499748	0.373374	0.463665	0.306143	0.255516	0.725889	0.789211	0.260446
	0.679279	0.614293	0.337266	0.61258	0.954648	1.62921	0.375903	0.76989	0.561414	0.626728			0.497477	0.684361	0.398638	0.614939	0.286669	0.94755	3.00378	0.490356	1.10072	1.44946			0.297033	0.372897	0.856895	0.351543	0.378423	0.533817	0.424337	1.65232	0.242869	0.640683
	4.41306	0.282865	0.362657	0.692276	0.466824	1.07283	0.36998	0.486724	0.350817	1.14714			1.66806	0.365306	0.386924	3.2344	0.481941	5.95417	0.963485	0.629245	1.07821	0.329067			0.476869	0.386252	0.995194	0.341821	1.18239	0.643001	0.706137	1.08932	0.494411	0.317838
	0.526395	0.62093	0.458766	0.545355	1.19299	1.46867	0.704476	0.779174	0.454903	0.512636			0.730766	0.497222	0.406841	0.466225	0.776996	1.37673	2.71983	0.645099	0.26463	0.533409			0.598838	0.418039	0.495586	0.651647	0.30217	0.403376	2.3596	0.530406	0.442832	0.456097
	0.533712	0.651809	0.444744	0.575292	0.508573	0.795896	1.59264	0.988309	0.431081	0.610464			0.885523	1.26118	0.426251	0.413689	0.353379	1.3001	0.766768	0.311622	0.330467	0.448971			0.52474	0.466743	0.61375	0.946683	0.389599	0.366197	0.301521	0.774022	0.519624	0.762913
	0.615222	0.525755	0.342561	0.220936	1.60558	5.74358	0.960581	1.20715	0.367839	0.757435			0.546245	0.442179	0.232677	1.17528	1.03598	0.306765	0.860359	0.590273	0.557969	0.808762			0.30012	0.313923	0.527184	1.59899	0.911466	0.300575	0.974432	0.747949	0.454481	0.38713
	0.685345	0.437047	0.347737	1.55865	1.39771	0.341078	0.816941	1.19679	0.273465	2.47591			0.531921	0.54607	0.458152	0.412861	1.01661	0.313995	1.13755	0.593079	0.269052	0.607958			0.654912	0.480592	0.446348	0.675757	1.13839	0.271817	0.331579	0.984193	0.492136	0.351113
	0.521804	0.860177	0.248674	2.24786	0.462324	1.36533	0.748481	0.7651	0.574174	0.812914			0.499615	0.546761	0.267807	1.55725	1.29255	5.48262	0.337153	0.307139	0.364816	0.534123			0.543403	0.473353	0.577299	1.28024	1.41647	0.386614	0.440996	0.325331	0.720089	0.435638
	0.49969	0.655957	0.346526	1.17086	0.758147	0.734793	0.596034	1.6246	0.422095	0.570701			1.00751	0.393523	0.330752	1.04773	0.95042	1.047	0.599255	0.302422	0.735344	0.507286			1.62368	0.325292	0.359893	1.39797	1.41137	0.765622	0.519397	0.337667	0.449956	0.606595
	2.18737	1.45893	0.492761	0.566287	0.537778	0.98178	0.920849	0.921712	0.523584	4.54622			0.955888	0.421455	0.508927	0.835311	0.749403	0.97865	0.48052	0.33982	0.863399	0.416004			0.192488	0.367245	0.325847	0.728984	2.00276	7.10364	0.659665	0.960755	0.237156	0.524827
	0.687788	0.460505	0.415107	0.823766	5.83449	0.580427	1.61493	1.4772	0.780738	0.444945			1.14801	0.805828	1.09865	0.747183	0.695539	1.42128	0.798659	0.431564	0.267098	0.794467			0.367967	0.406059	0.668412	0.319061	0.923771	0.845433	0.577088	2.65184	0.661114	2.5303
	0.747622	1.0353	0.625914	0.325777	0.75183	2.53136	0.938333	1.49292	6.38124	0.395764			0.399635	1.516	0.774591	2.02032	2.76857	0.587192	0.362588	1.30381	1.34967	0.591963			0.551984	0.448607	0.892177	0.386685	1.63745	0.260781	1.06043	0.786413	0.458907	0.366766
	6.91514	0.557353	0.289755	0.448151	0.849523	1.19869	0.600523	2.83608	0.881533	0.477607			0.438502	2.97658	0.271745	2.03291	0.795826	2.42572	0.559044	4.5422	0.498705	0.471229			0.707026	0.507982	0.331074	0.656478	0.503428	0.303959	1.62868	1.27055	0.351494	0.451128
	1.12072	1.1593	0.604396	1.11889	0.514103	0.971543	0.343866	2.78652	0.280017	0.47071			0.742782	2.97971	0.325007	0.606979	0.887173	1.12229	0.508613	1.37849	0.664545	0.446831			0.462333	0.411823	0.393737	0.866551	0.733454	0.374903	1.14074	0.731715	0.371412	0.565474
	0.445617	0.465065	0.290347	0.839122	0.276759	2.20616	0.917806	6.34303	0.283761	0.51748			0.593875	0.378193	0.343423	0.613762	1.08399	1.11769	0.576769	0.88525	0.77947	0.587916			0.36353	0.545944	0.332696	0.593965	1.3936	0.215279	1.85384	3.47009	0.706434	0.65644
	0.571937	1.03452	0.301906	0.085516	0.208324	0.606665	0.537228	0.502534	0.39837	0.518895			0.833044	0.86978	0.253347	1.36339	2.38016	0.44388	0.328137	1.16029	1.74148	2.68619			0.522233	0.435259	0.310529	0.979088	1.09095	0.749126	0.288668	0.712872	0.951571	0.539962
	0.438519	0.830131	0.360128	0.826782	0.654566	1.01135	0.323433	3.22613	0.458649	0.324439			0.60715	0.481749	0.322549	0.20393	9.19825	2.88647	0.49265	0.966111	0.415006	0.498775			0.547484	0.792375	0.251628	1.36385	0.372464	0.662396	0.652938	1.38284	1.2517	0.254259
	0.505403	0.383283	0.525158	0.207954	0.754666	4.47124	1.86659	1.04238	0.244613	1.82075			0.668562	0.801903	0.848579	0.806829	0.32407	0.311516	0.207463	1.32802	0.743728	1.59011			0.310443	0.250053	0.339555	1.28663	0.563214	0.635133	0.276992	0.379767	1.26026	0.183973
	0.574796	0.884867	0.362751	0.329232	1.07046	6.34877	2.39952	1.47011	0.393537	1.022			0.469889	0.310818	0.344053	1.148	0.595081	1.09653	0.412719	1.16834	0.914114	1.0951			0.322173	0.556964	0.339662	1.69286	0.647518	0.828618	0.428372	1.01959	0.953718	0.246207
	0.666816	0.473656	0.35354	0.806133	1.37326	0.802878	0.31531	5.68542	0.426785	0.66589			0.989301	0.534827	0.226375	2.90221	5.33257	0.851889	0.357423	1.47704	0.576872	0.280581			0.333353	0.630436	0.283005	1.36648	0.415741	0.637249	0.382085	1.4472	1.51739	0.22884
	0.334808	0.548096	0.345714	0.899972	1.33141	4.93395	0.514782	3.85464	2.70948	0.507817			0.687565	0.436269	0.428743	2.62632	1.91192	0.450567	0.574392	0.903361	0.409589	0.317903			0.865974	0.378681	0.27581	2.17165	1.09484	1.51782	0.625848	1.15067	0.697023	0.297522
	0.277418	0.657502	0.326702	0.548309	1.56454	0.95261	0.279578	1.38692	0.501703	0.505404			0.656809	0.29375	0.38635	1.69031	1.28196	0.558917	0.853114	8.02321	4.44482	0.419158			0.974154	0.368972	0.865208	0.860491	1.10782	1.27564	0.474354	0.871962	0.811992	0.181385
	0.287157	0.249953	0.408438	0.69772	1.03208	1.25922	0.596663	0.651575	0.580803	0.419958			0.674021	2.3134	0.976706	1.20803	0.890876	1.29625	1.15587	0.332499	0.289958	0.499193			1.90101	0.447159	0.608939	0.231853	0.304994	0.55967	0.833258	0.606985	0.888179	0.210176
	0.292178	0.742405	0.512378	0.951945	1.09599	2.0356	0.765143	1.84224	0.414812	2.54442			0.467007	0.545716	0.43237	1.40513	1.0891	1.73443	1.36776	0.783192	0.741738	0.426557			0.422365	0.549437	0.68728	0.215623	1.62896	0.771755	0.949389	0.711965	0.41531	0.462923
	0.414504	0.274114	1.89537	1.07571	0.887191	1.55368	1.49092	1.45243	0.530279	0.407199			0.89992	0.376231	1.04539	1.52755	3.45785	3.66879	1.00272	0.465264	1.748	0.383058			0.365018	0.303354	0.697951	0.250487	0.495143	0.657218	0.767281	0.696385	0.704821	0.894155
	0.315812	0.318196	0.524162	0.845457	4.95012	0.949396	1.192	1.46866	2.02371	0.523195			0.663507	0.379206	0.516079	1.38298	0.604446	0.670959	0.221745	0.390536	0.410357	0.424355			1.00855	0.630442	0.706689	0.558186	0.777112	0.635688	1.52427	0.46969	0.981908	0.477799
	0.499949	0.225406	0.326493	0.837477	2.03464	1.17316	0.492625	0.729761	1.96404	0.512289			0.390142	0.636869	0.505512	0.34757	0.906503	0.791702	0.535402	0.402069	0.452379	0.357238			1.22487	0.423261	0.661685	0.287934	1.20525	0.57462	0.704584	0.633025	1.0392	0.184479
	0.436357	0.294765	1.16298	0.527265	1.57609	0.638415	1.09839	1.19344	1.4862	0.304778			0.216114	0.55283	0.430163	3.41559	1.02521	1.34816	0.513597	0.661914	0.479125	1.81671			0.627824	0.754778	0.41808	0.303517	1.46289	0.366082	0.604292	1.17156	0.304294	0.648064
	0.427662	0.605501	0.485844	0.735795	0.585428	0.379721	0.805441	2.49545	0.842442	0.483531			0.333029	0.843264	0.728973	0.791996	0.911555	1.27529	0.711433	0.889476	0.435719	0.3299			0.707336	0.712984	1.25485	0.253838	0.71596	1.19534	0.585208	0.473553	0.488809	0.488537
	0.425671	0.260168	1.05858	1.92528	0.373291	0.997012	1.89651	2.13268	1.05179	0.436046			0.42249	0.579839	0.61562	0.197361	0.72218	0.538573	0.707664	0.366146	3.2029	0.270442			0.93166	0.385504	0.354112	0.314436	4.09338	0.239199	0.466845	0.427011	0.958317	0.947943
	0.539374	0.52784	1.035	0.460585	0.409281	1.07291	0.707759	0.785055	0.871709	0.444903			0.401354	0.396168	0.846905	0.275055	1.33325	0.58603	0.532768	0.442492	1.72824	0.479636			0.644179	0.52827	0.61922	0.5164	0.84706	0.502239	0.64341	0.521701	0.415427	0.549154
	0.859274	0.300465	0.16022	0.505095	0.442535	2.6606	2.33997	1.59648	1.02406	0.657962			0.303925	1.37002	0.25804	0.287133	0.897475	0.531382	1.67943	0.633617	0.465575	0.358938			0.756875	0.843904	0.846969	0.713014	3.49786	0.955552	0.484817	0.462899	0.34022	0.307349
	1.48646	0.435253	0.469435	0.532826	0.401151	0.471481	0.973721	0.728797	1.14335	0.550619			0.498724	0.341526	0.498255	0.828738	0.686636	0.728119	7.57077	0.561661	1.23264	0.877358			0.326471	0.376909	1.17124	0.395447	5.53935	0.345411	0.902229	0.363701	0.327858	0.827057
	0.434934	0.213679	0.365069	0.412586	0.355137	0.30368	1.78611	0.670099	9.84088	0.602455			0.636171	0.282607	0.313728	0.472854	3.80777	3.72993	1.59398	0.254323	3.99658	1.23878			0.354418	0.384348	0.364427	1.03096	0.24159	0.519403	1.10978	1.06382	0.903076	0.349657
	0.258623	0.410086	0.424053	0.475091	2.41831	0.446264	1.11788	0.292832	1.36295	0.466846			0.512417	0.35136	0.42399	0.436224	1.02238	5.37717	0.961633	0.49414	0.255371	0.569141			0.603496	0.316292	0.45448	0.964385	0.641611	0.28201	1.02962	1.46271	0.393638	0.982272
	0.47977	0.353157	0.470212	0.370518	0.259709	1.14108	0.729532	0.613981	0.741416	0.370475			0.417763	0.271921	0.555777	3.44567	1.2511	2.99619	0.720887	0.610483	1.00406	1.22852			0.284094	1.45392	0.392138	1.28201	2.70054	0.272541	0.576441	1.79014	0.461693	0.723061
	0.323967	0.457587	0.403192	2.26016	1.21861	0.381869	2.07656	0.382861	1.77464	0.49903			0.410583	0.3016	0.468617	0.370615	0.606946	1.03797	3.91482	1.18078	0.629999	0.239689			0.273092	0.312876	0.550701	2.4089	4.48285	4.99679	6.17033	0.272167	2.0567	0.590578
	0.388186	0.424101	0.915911	0.56199	1.39838	0.636008	0.543831	0.624769	0.529688	0.651733			0.423322	0.270604	0.374966	1.79628	1.24801	0.513341	1.21809	0.705506	1.39221	0.381752			1.22242	0.525084	1.52798	1.04896	1.33875	1.38461	1.98798	0.447451	1.37157	0.271319
	0.874431	0.476682	0.198119	1.45337	0.740987	0.761182	2.66401	0.546326	0.392241	0.466298			0.447504	0.320972	1.03508	0.846718	0.491365	1.90359	2.30934	1.64425	0.827233	0.688045			0.319172	0.695176	0.541023	0.924777	3.81144	0.823242	1.66735	0.466101	0.313582	0.580314
	0.30854	0.41325	0.877629	2.217	0.714364	0.549532	0.945737	0.397396	0.675597	0.569559			1.876	0.22487	0.384933	6.05574	0.982355	5.89895	0.390247	3.32637	0.400393	0.549277			0.613801	0.678547	1.36892	2.79163	0.809805	0.338412	1.02747	0.571665	0.683222	0.226793
	0.364249	0.428997	0.23911	1.06534	1.14201	1.2949	9.62393	0.296101	0.577574	0.519167			0.239883	0.242343	1.41018	0.866871	1.44659	1.5532	1.7455	0.346257	0.923338	0.62045			0.524899	0.810023	1.92678	1.4059	1.23079	0.40642	1.53913	0.925402	0.552374	0.50167
	1.07275	1.20287	0.512378	1.49062	0.600848	1.24583	1.04823	0.248236	0.55231	0.232558			0.692235	0.413465	0.420141	0.592738	0.79781	2.85681	1.12916	1.04509	0.91462	0.844465			0.27383	0.689428	0.956733	1.44112	0.360132	0.614642	1.96785	0.872989	0.561525	0.488774
	0.78122	0.826678	0.337486	0.675382	0.627831	0.271751	0.915224	0.286116	0.917315	0.525332			0.594531	0.266626	0.304827	0.587166	0.51428	1.3508	0.445746	0.665289	0.858732	0.694762			0.547887	0.927641	1.09612	0.210249	0.650765	0.289648	1.27167	3.45734	0.463445	0.491867
	0.565893	0.646354	1.05403	0.395152	0.797416	0.296376	0.59105	0.239639	0.554981	0.965357			0.428181	0.369438	0.307804	0.708608	0.907315	1.90541	0.629781	1.0342	1.47695	0.820755			0.591126	1.17493	0.420994	0.456993	0.921194	0.325364	0.780688	1.37248	0.427545	0.707002
	1.01509	1.14294	0.453576	0.717899	0.458769	0.464595	0.334895	0.496149	1.4718	0.559852			0.44019	0.248573	0.377324	1.26995	2.35982	1.4379	1.17137	0.83886	1.24464	0.523127			1.37066	1.82647	0.272689	0.586219	0.859718	0.379864	1.33201	1.15383	0.727317	0.467574
	0.290768	0.754197	0.681671	9.47649	0.44407	1.06615	0.577955	0.474412	0.508448	0.7052			0.442705	0.261463	1.95812	2.13634	1.25751	1.84154	0.639553	0.884734	2.38192	0.314292			0.381892	6.2915	0.317758	0.40459	0.60943	0.853083	0.327005	2.73497	0.843326	0.618981
	0.341624	1.46303	0.93025	0.298838	2.38795	0.535957	0.585668	0.552184	0.688121	0.469281			0.369693	0.568032	0.537582	0.615267	4.11588	5.89516	1.09697	1.18792	1.40342	0.265344			1.74214	0.247172	1.46852	0.260835	0.377374	0.414973	0.452549	0.663467	0.608232	0.82542
	0.302307	0.304884	0.366228	1.28141	1.0915	0.399852	0.915017	0.422861	0.751919	0.792943			0.204859	0.394511	0.405518	0.344415	0.898582	1.22098	0.873809	0.531506	1.19868	0.300385			0.314431	0.70499	0.278867	0.396082	0.538627	0.710039	0.353113	0.297627	0.540245	0.899118
	0.307112	0.585959	0.266558	1.92153	0.923035	0.618521	1.75887	0.390788	0.647617	1.15829			0.305632	0.511107	0.876614	0.599826	0.418071	1.00561	3.0611	0.450879	0.368434	0.311053			0.295516	0.627436	0.275164	0.414023	0.40753	0.171035	0.397624	1.42919	0.832543	0.487617
	0.490132	0.435558	0.488131	1.69261	1.35987	0.791969	3.92094	0.690041	0.684567	0.454214			0.372828	0.423694	0.609129	0.471047	0.438646	0.964714	0.557412	0.374977	0.692488	0.204224			0.397565	0.681187	0.293713	0.385851	0.440316	0.248712	1.34247	0.610414	0.703798	0.805866
	0.366568	0.560106	0.320992	0.693164	0.964356	0.57545	1.05163	5.13302	1.36649	0.709427			0.470443	0.280919	0.477168	0.397597	1.08739	2.77736	0.204958	0.781134	1.58596	0.334605			0.288914	0.643455	0.494274	0.601588	0.558293	1.5052	1.21041	0.579516	0.717786	1.35901
	0.583132	0.438542	0.340812	0.336681	1.14339	0.694766	1.0527	0.079748	6.03214	0.60976			0.523167	0.283781	0.527658	0.779919	0.868662	0.755478	0.840711	4.66446	0.38361	0.244279			0.311557	0.667739	0.299068	0.405018	0.563491	1.99824	0.379832	0.558927	0.610675	1.03723
	0.484496	0.583669	0.122971	0.377853	1.81825	0.663247	2.10777	0.884766	1.59801	0.855134			0.438829	0.263362	0.802758	2.15853	0.38463	0.58022	0.396135	0.297829	0.441096	0.532219			0.282479	1.33973	0.256584	0.580668	0.484274	1.95707	0.283824	0.5883	0.747625	0.364761
	0.353627	0.904272	0.479187	0.512523	3.60042	0.75089	0.156235	0.841244	0.320869	1.37152			0.41872	0.233544	1.32399	0.785873	3.01393	0.431596	0.635169	2.33909	1.43991	0.180374			0.183588	0.747081	0.325786	0.650602	0.555472	3.51145	0.2301	0.328755	0.83975	0.70561
	0.454592	0.528335	0.821065	0.433086	1.77538	0.349849	0.880429	0.394921	0.404255	0.937525			0.294744	0.243913	0.733316	0.533176	1.11277	0.787829	3.71254	5.0982	0.405421	0.334576			0.222329	0.569196	0.335663	6.68123	0.513215	2.21919	0.309554	0.479764	0.98453	1.91136
	1.01	0.946857	0.609729	1.10426	1.7259	0.332417	2.05946	1.38643	0.479943	0.458763			0.255213	0.370352	1.81299	1.89681	1.07877	0.236943	0.804879	1.80837	0.894942	0.399164			0.239722	2.07445	0.655398	0.699643	0.485634	1.54059	0.452996	0.630741	0.749703	0.393057
	0.849691	1.9769	0.494371	1.39928	1.43195	0.453423	1.06288	1.10303	0.522718	1.5661			0.292672	0.461896	0.642972	0.847305	1.37405	0.826717	0.930735	0.287943	1.0767	0.37593			0.34796	1.27353	0.475091	0.266587	0.605982	0.729929	0.774422	1.09928	0.776152	1.02333
	0.403596	0.4056	0.488515	2.38821	1.45795	0.617937	1.57145	1.95784	0.434148	0.421857			0.212723	1.214	0.579821	2.13472	0.989268	0.718454	0.752156	0.539748	0.280867	0.3299			0.436943	0.940204	0.488753	0.396398	0.405429	1.59347	0.377136	1.54319	0.882615	1.49899
	0.53566	0.256415	0.647436	0.838382	1.36855	0.537962	0.493705	3.41638	0.563235	0.803195			0.272986	0.263425	0.691138	0.593929	0.346258	0.692782	0.697307	0.583682	0.353872	0.223727			0.309318	0.886249	0.442473	0.354404	0.983461	1.31742	0.721169	0.977698	0.856756	0.343754
	0.203648	0.51312	0.718277	0.367897	0.411129	0.551872	0.92324	10.0326	0.871778	1.90113			0.244637	0.173274	1.02094	0.639129	0.551102	0.976071	0.826847	0.496018	1.02791	0.353194			0.477365	1.0774	0.887819	0.459608	0.179818	1.43046	1.21714	0.509702	0.486179	0.704934
	0.368612	0.229523	0.231964	0.401495	1.40152	1.557	0.696275	1.20545	0.866426	1.49002			0.187021	0.844878	1.3911	0.494281	1.46379	1.07072	0.776735	0.55382	0.357354	0.508702			0.295712	0.503581	0.425485	0.633858	0.366742	4.72346	1.459	1.04253	0.597156	0.498393
	1.02869	0.533082	0.465964	0.782824	0.683066	0.523465	1.46136	2.77911	0.939706	1.02066			0.237988	0.619913	0.493772	0.980379	1.31676	3.24127	1.14882	0.528971	0.44549	0.321595			0.639971	0.475309	1.04487	0.337346	0.888954	2.95655	1.61448	1.24172	1.0596	1.07953
	0.202231	0.491723	0.462994	3.7943	0.574486	0.90212	3.62956	0.342533	0.452711	0.444449			0.23965	0.534017	2.03785	0.440089	0.508913	1.48185	0.87533	0.50935	0.612566	0.357918			0.545719	0.551971	0.448306	0.398131	0.859087	1.75833	2.37852	1.30453	0.573576	1.31355
	0.244261	0.418946	0.644268	1.00835	0.393152	0.884415	0.960535	0.496088	0.688143	0.836047			0.260911	0.772395	0.387532	0.511	0.76744	1.87354	0.811061	0.996256	0.737371	0.464525			0.385495	0.498526	0.458323	0.471434	0.539435	0.821067	0.872581	1.61925	0.737274	0.710996
	0.233976	0.590915	0.520083	8.25095	1.98719	2.09923	0.348849	0.621261	1.22904	0.507687			0.394313	1.15398	0.506355	0.483932	0.48856	1.09814	0.758225	3.38259	0.411178	0.322402			0.279564	0.339998	0.501262	4.88011	1.88098	0.739341	0.606914	0.420643	1.16521	1.27836
	0.464914	2.35513	0.509938	0.623802	0.902156	1.39104	0.322187	0.83211	1.50961	0.505541			0.235509	0.989182	0.472423	0.952044	1.03035	0.925796	0.872274	1.32747	0.320043	0.323182			1.15021	0.564963	0.930489	1.52397	0.445767	2.52908	1.2165	0.268932	1.06811	0.596219
	0.385675	0.380029	1.31334	0.641431	1.43376	1.45105	0.601765	0.682589	0.682879	0.383559			0.19844	0.45297	0.499774	4.19922	0.275852	0.879497	1.53311	0.911248	0.276652	0.631951			0.386261	0.7449	0.775768	0.706756	1.16756	0.61648	2.15212	0.889339	0.871404	0.305029
	0.30893	3.93186	0.634039	1.29874	0.580166	1.08394	0.514262	1.51909	3.38111	1.16558			0.25553	1.23942	0.659802	1.76626	0.319163	1.48661	3.2085	6.01801	0.454204	0.687291			0.562992	0.856261	0.677793	0.321169	1.13729	1.09258	1.30203	0.858602	1.01864	0.687283
	0.382299	0.705475	1.99681	1.07751	1.18225	1.1047	1.1122	2.32758	0.460576	0.448024			0.474619	0.544269	1.02878	1.63318	0.429343	2.52431	0.458825	1.94127	0.412195	0.117607			0.286906	0.856922	0.373945	0.56114	0.893435	2.17878	2.04196	1.50385	0.420157	1.00731
	0.460924	0.298084	1.35518	3.19672	0.781139	1.10597	0.453836	1.54977	0.396288	0.467668			0.298578	0.294256	1.286	1.82688	0.465923	0.869478	0.821061	2.24463	0.362053	0.299239			0.303701	0.83803	1.58647	0.56198	1.77033	8.24769	2.21154	0.34679	2.94213	0.774977
	0.274604	0.921427	0.791374	0.836654	3.94221	1.28983	0.959609	1.3814	0.336221	0.406371			0.262869	0.436035	0.483659	4.11273	0.646979	2.97905	1.10354	3.9236	0.400929	0.278963			0.257057	0.803437	0.334683	1.59147	1.84258	9.00613	0.566892	0.66539	0.64402	0.522711
	0.316397	0.336828	4.52595	1.85734	0.338308	1.20455	1.69468	8.51982	0.402853	1.15848			0.273554	0.442904	0.703848	0.53881	1.77794	1.01333	5.30309	0.835578	0.378082	0.410441			0.369294	0.73318	0.594314	0.902502	1.73868	10.2739	0.604213	0.532348	0.536268	0.571648
	0.205174	0.4013	0.351833	0.778119	0.42474	1.15714	0.723375	4.47429	0.623708	1.52979			0.381311	0.241077	1.73392	1.11103	0.429613	1.61445	1.11721	1.37255	0.428493	0.317046			0.421894	1.46191	0.319735	2.64118	0.66555	0.419232	0.671683	0.936506	0.518422	0.580812
	0.301398	0.569427	0.484294	3.40748	0.533545	4.02458	0.180529	0.818871	0.765068	1.06169			0.319212	0.378836	1.08241	2.6363	0.681057	1.59285	0.260382	0.360306	0.431916	0.535135			0.509959	0.910425	0.614839	0.409267	0.915422	0.467524	0.335119	0.842238	0.603371	0.405379
	0.35956	0.358738	0.465206	1.21393	0.872243	0.766304	0.270358	1.05674	0.962359	1.30213			0.53055	0.371633	0.389982	0.476936	0.757839	2.51244	0.775009	1.51946	0.386685	0.56442			0.527586	1.42701	0.220285	0.514894	2.26352	1.56942	0.522871	0.508465	1.11968	0.65646
	0.302307	0.449508	0.50139	1.09185	3.85287	4.12643	0.276637	1.20124	0.6502	0.657149			0.56522	0.345721	0.242444	0.278628	0.934918	1.6838	0.740811	0.449674	0.450877	1.24185			0.331522	0.728816	0.32444	2.05491	0.377022	0.735497	0.42345	0.751851	1.1711	0.596304
	0.289685	0.465248	1.58158	0.35504	0.748075	2.53196	2.06193	0.657136	2.12427	1.05038			0.335982	0.346851	0.28356	0.387153	0.863494	1.49663	1.04645	0.252913	0.346852	0.28893			0.24218	1.5462	0.463323	3.28061	0.377618	5.96355	2.43951	1.45379	0.464186	1.11964
	0.31228	1.34879	0.656695	0.548095	0.952909	3.21444	0.637098	1.31762	1.03911	1.16658			0.27911	1.08161	0.484887	0.346546	0.44333	1.11021	0.825174	0.414833	0.326124	0.352014			0.305866	0.665056	2.47146	1.12633	0.384659	0.701649	1.4611	0.703457	0.549301	1.89299
	0.346562	0.539176	0.833345	0.684484	1.19001	2.29314	0.727135	0.323515	0.629667	0.524453			0.35895	1.28414	0.620996	1.0148	1.02689	1.06085	0.841085	0.613303	0.523318	0.427149			0.216283	0.246275	1.20068	1.38561	0.502448	0.793702	1.8325	2.19333	0.550357	1.51778
	0.352617	0.647987	1.5003	5.88477	0.382384	2.22394	0.559405	0.30884	0.809154	0.437863			0.231644	0.980567	0.861703	0.991628	0.467665	1.04977	0.991314	1.12249	2.05403	0.611264			0.591863	0.636886	4.62885	1.34675	0.317757	0.852145	1.55748	0.928707	0.942874	1.12473
	0.433203	0.595782	0.651451	4.00834	0.82412	2.14528	0.532568	0.254304	1.17256	0.823296			0.355	1.04223	0.692095	3.78451	0.681297	0.511275	1.73112	0.52797	3.18938	0.371316			0.781882	0.382717	0.421468	0.349887	0.700698	1.15916	7.93287	1.05845	0.656022	1.24342
	0.328343	0.326154	2.05983	0.694941	0.808051	1.91924	6.80167	1.39037	5.94037	0.66022			0.296901	1.5682	0.534713	0.890804	0.509635	0.427199	1.29104	0.270746	0.816715	0.726568			0.484803	0.79455	0.319978	0.538883	0.276312	0.991982	0.78678	1.15952	0.557784	1.30534
	0.495188	1.53846	0.507017	0.638597	8.89501	12.1798	0.380563	0.426911	0.620778	0.712468			0.419431	1.56546	0.786028	3.09437	0.390351	1.16987	0.474577	0.379509	0.958745	0.76802			0.492801	0.496417	0.321912	0.772558	0.69031	4.82616	8.79626	0.962683	1.45328	0.267975
	0.558883	1.0976	0.637227	0.878969	1.28405	6.02518	0.53947	0.621265	1.17494	0.574357			0.331936	1.84844	0.597898	1.51245	0.274049	1.68838	0.615466	0.378027	0.324071	1.12028			0.881709	0.579918	0.539268	4.21708	1.15122	1.51534	0.389755	1.10398	2.04176	1.00161
	0.71336	0.73478	0.694302	0.40049	1.59759	0.78896	0.450994	0.731633	0.95879	0.519122			0.702151	0.777597	1.20796	6.06774	0.499401	3.96325	0.379264	0.501596	0.459586	0.740846			0.288988	0.560599	0.428722	1.06806	0.955198	1.24849	1.01073	1.31068	1.84502	0.932485
	0.464135	0.991016	0.723428	0.901406	1.58767	1.9548	0.42815	0.887027	0.789184	0.463929			0.450465	0.784104	0.858212	0.474508	0.462998	0.982066	0.589157	1.13095	0.302632	0.52015			0.763102	0.747814	1.54447	0.252535	7.68459	1.43807	1.30435	2.32233	1.04762	1.18839
	0.493976	4.0326	1.14924	0.416198	1.45954	2.40334	1.19063	0.560949	5.33047	1.11597			0.527816	1.26996	0.800164	0.931616	0.890143	0.465681	2.79711	1.66367	0.873987	0.467715			0.405135	1.15411	0.917536	0.314436	1.04582	1.45348	1.03117	1.23552	1.5215	0.60932
	0.566176	3.3257	0.234605	0.419981	1.63562	1.0451	0.587437	0.532331	0.390438	0.547549			0.296422	1.27438	0.402891	0.414877	0.25025	0.298797	0.539517	0.751581	2.47042	0.214697			0.5669	1.25928	1.36948	0.608061	5.01071	1.00344	0.8562	0.980659	0.687635	1.06868
	4.18274	0.878083	0.636434	1.34589	1.53246	6.80466	0.214875	0.97976	0.538551	0.5185			0.533324	0.371587	0.758487	0.675582	0.46871	0.727159	1.10447	1.42573	0.734029	0.270949			0.324041	0.591928	0.361579	0.629128	0.927929	0.999524	5.60419	0.745715	0.670066	1.12151
	0.436319	0.369053	0.309561	1.2052	1.51397	1.43256	0.302474	0.465039	0.580174	0.745182			0.605304	0.372252	0.600548	1.57722	0.480475	0.430367	0.530757	0.589271	1.25839	0.255161			0.309314	1.86768	0.877922	1.95139	1.1952	0.429392	0.981313	3.49333	0.856844	1.31456
	0.646532	0.160615	0.349393	0.693016	1.06143	1.93581	0.285838	0.942461	0.417267	0.662454			0.459266	0.581624	1.63286	0.813656	0.331262	0.193697	0.343768	2.80921	1.60047	0.309406			0.458946	1.12114	0.399165	0.733594	0.714872	0.718155	1.23869	0.444463	0.580748	1.52091
	0.471381	0.461905	0.567413	0.531778	0.752286	1.11415	0.504948	1.01399	0.696932	0.6286			0.228363	0.474268	0.628051	1.37566	0.782081	0.260888	0.285387	0.349568	1.12067	0.240403			0.821474	1.02755	1.12614	0.623158	0.236931	1.14393	0.612198	2.42109	0.654799	1.64372
	0.282257	1.12807	0.932383	0.691597	1.11681	0.260221	2.0211	1.28617	0.820219	0.510834			1.20469	0.59866	0.97328	1.65569	0.51936	0.784007	0.386964	0.689181	0.719736	0.358968			0.222539	0.386226	0.549666	1.05678	0.237726	0.93157	0.838015	0.709721	1.19825	1.26568
	0.545088	0.866878	0.572962	0.600181	0.750562	0.296187	0.741479	2.04227	4.07418	0.538383			0.346161	0.653629	0.623595	1.08185	0.299963	0.956653	0.891909	2.39154	0.972881	0.377531			0.258553	0.757844	1.40493	0.294559	0.731361	0.95462	1.27249	0.608687	0.925134	1.04298
	0.335118	0.984526	1.07355	0.629712	1.13373	8.54954	1.31394	0.73955	0.700762	0.332225			0.410091	0.600465	1.25324	1.68156	0.667914	0.943363	0.985451	0.141735	1.58592	0.413056			0.357763	0.804205	0.50527	0.436985	0.899002	1.17425	6.80775	0.751947	2.93274	1.23789
	0.237927	1.6114	1.40087	0.77915	1.35765	0.244971	0.968886	2.68868	1.79139	1.29625			0.252643	0.767893	0.592723	2.28871	0.820641	0.739456	0.67008	0.365668	1.39715	0.383825			0.197225	0.209173	0.735727	0.856443	1.1316	1.18024	1.05773	0.672214	0.887285	0.181175
	1.26383	0.993696	0.492691	1.06715	1.12057	0.672591	0.89653	1.14691	1.79781	0.787063			0.367793	1.27902	1.67602	1.30782	0.264021	1.34891	0.583732	0.926588	0.604361	0.448843			0.236365	0.346468	1.28736	0.94034	1.66237	3.34101	1.13761	0.31091	1.28187	0.31723
	0.213095	1.29967	0.184578	1.14196	1.15158	0.845058	0.757302	1.27111	4.48672	0.97102			0.330208	0.806682	0.778642	1.07201	0.495592	0.133435	0.65414	0.73938	0.76971	0.383557			0.410117	0.497501	1.43891	0.245064	0.996082	3.6647	1.03597	0.287624	0.449248	0.319359
	0.434761	1.15543	0.410573	0.630691	1.60125	0.427322	0.240407	0.936204	0.563023	0.72041			0.314055	1.07594	0.294902	0.258624	0.460883	1.34215	0.617156	0.474591	0.692943	0.371316			0.226418	0.363288	1.11763	0.559187	1.00127	0.980741	1.0062	0.375477	0.530155	0.340376
	0.439782	0.312007	0.302976	1.43336	1.09598	0.277146	0.42896	0.480675	1.83891	0.3757			0.360178	0.657785	0.341768	0.412226	0.681207	1.39426	0.461155	0.476543	0.506522	0.374036			0.640593	0.312823	1.28909	0.436727	0.766592	3.28892	2.71078	0.363667	0.891466	0.378499
	0.36966	0.331761	0.533354	0.455429	0.93132	1.63384	0.498854	0.41104	3.27728	2.89916			0.326295	1.31276	0.267019	0.714112	1.03451	0.825787	0.731885	0.24402	3.4875	0.337421			0.246879	0.458544	1.84449	1.14259	1.4448	0.959814	1.90721	0.500771	1.6807	0.346381
	0.312696	0.232572	0.566436	0.822146	0.197251	1.3998	0.493355	1.21509	1.12375	1.15059			0.266861	1.01477	1.08234	0.406082	0.941748	0.934021	0.750367	0.583281	0.613427	0.362687			0.191272	0.294106	2.92901	0.925783	1.09895	1.63788	3.9816	0.559309	0.832262	0.310351
	0.822774	0.360258	1.05387	1.3969	0.265749	1.55508	0.926671	1.07644	1.83429	0.546202			0.231513	2.44664	0.590561	1.249	1.14833	0.888857	0.360806	0.448834	0.533064	0.809414			0.214195	0.572279	3.20917	1.21091	0.511996	1.44638	2.75675	0.450738	0.483892	0.52626
	1.54554	1.15921	0.77369	0.624483	0.910535	3.15612	1.38013	0.831577	1.01303	0.670372			0.411119	1.9956	0.769225	0.143362	1.49052	0.932265	0.996517	0.475359	1.60271	0.276371			0.257807	0.561838	0.492991	0.40785	1.25558	1.04649	0.623096	1.05542	0.159807	1.03024
	0.43567	0.451072	4.98091	2.852	0.602351	0.747321	0.310243	0.575366	0.228428	0.771203			0.628873	0.298916	0.731939	1.08789	1.88698	0.865966	1.46309	0.612634	0.743409	0.470303			0.286082	1.15512	0.347141	0.432641	0.845989	4.53825	0.371903	0.667251	0.37299	0.783494
	1.58377	0.516628	0.578547	0.961158	1.14545	0.74378	0.811864	1.11895	0.258131	1.03965			0.522381	0.641042	1.32564	0.899088	0.917339	0.995519	0.440818	0.493552	0.731977	0.415928			0.215579	0.317648	0.503021	0.473899	0.772976	3.77348	0.544103	1.58333	0.447237	0.520723
	0.478047	0.560517	1.23882	0.788528	4.30576	0.761603	0.318948	1.56886	0.261092	1.03172			0.38498	0.351824	0.72036	0.815021	0.465643	1.19097	0.283571	0.508239	2.88641	0.495972			0.190851	0.509522	0.416772	0.713826	0.95493	1.43084	0.435947	0.688972	0.343878	0.529808
	1.47893	0.590094	0.413586	0.828732	1.38679	1.13241	0.761442	0.650084	0.266741	0.744096			0.422876	0.59383	0.673455	0.349624	2.082	0.986759	3.98199	0.433436	1.31162	0.27563			0.482537	0.624101	1.98612	1.32608	0.777023	0.781465	0.62744	0.389136	0.244214	0.413334
	0.811251	0.536439	0.457155	1.0356	0.927583	0.851089	0.386048	1.56195	0.328572	0.863682			0.421917	0.612791	0.440733	1.3666	3.4614	5.67871	0.888959	0.556365	1.9091	0.35037			0.430805	0.582173	0.32705	6.74355		1.31293	0.635443	1.33827	0.509588	0.967302
	0.89861	0.364818	2.47342	5.41153	1.17282	1.91054	0.485598	0.823513	1.39827	0.783715			0.806052	0.57827	0.378211	0.299465	2.03314	1.43058	0.751968	0.87576	1.73301	0.53885			0.205785	0.544349	0.554634	1.74838		1.06982	0.583708	0.761961	0.026161	0.625312
	0.922212	0.64909	3.1784	2.30659	0.694357	1.06773	0.588857	0.702141	0.760709	0.548483			0.362122	0.519101	0.583728	0.327945	2.08309	1.12125	0.861299	0.870084	2.23822	0.585854			0.404946	0.478765	0.43384	1.63528		0.727089	0.414167	2.1287	0.386747	0.370675
	1.41496	0.465702	0.659859	0.720658	1.10205	0.468081	2.01334	0.221678	0.531067	0.540115			0.282319	3.45089	0.317587	0.461419	1.51929	1.12356	2.53566	0.790624	0.575667	0.408274			0.236682	0.855025	0.495213	1.18893		0.618178	0.577676	0.740833	0.415065	0.785363
	0.814982	0.368293	0.973517	1.11536	1.21243	1.15016	1.09382	0.596584	0.244981	1.48299			0.290047	0.588797	0.348023	0.336258	0.931734	1.47648	0.268934	0.292191	0.707695	0.45767			0.800593	0.526744	0.680991	0.360097		0.318025	0.815071	1.66627	0.399229	0.474398
	0.785375	0.52169	0.928721	1.17154	1.26621	0.506063	10.0561	0.622846	0.268982	0.733684			0.809958	1.13434	0.267681	0.952335	1.83933	1.03679	0.20312	2.08352	0.604912	0.802756			0.316147	1.92465	0.551333	0.285759		0.800228	1.27576	2.05676	0.477868	0.700133
	0.395726	0.477782	1.78034	0.397767	2.89506	0.512282	1.12275	2.12683	0.549	0.521219			0.857346	0.581422	1.15778	0.760241	0.390093	3.67278	1.03351	0.323041	0.677305	1.03009			0.290395	0.256842	0.505021	0.565426		0.667843	6.78343	0.598432	0.5489	0.610876
	0.289841	0.403869	0.574717	0.251366	1.25565	1.25474	2.43702	1.27783	0.744874	1.00656			0.281436	0.458857	0.591154	0.796021	0.964141	0.590678	0.589331	0.443302	0.923731	0.434273			0.40619	0.646078	0.478031	0.832803		1.03515	0.582724	1.17742	0.74895	0.62351
	0.214004	0.502636	1.31181	0.469014	1.03498	0.933778	4.66413	1.17639	0.271907	0.505735			1.52281	0.679046	0.500483	2.03077	0.871571	0.944568	1.11073	0.422244	1.05033	0.967325			0.180813	0.294541	0.606826	0.673132		3.36123	0.587125	1.00801	0.231261	0.704227
	0.514414	0.50814	0.958878	2.38804	0.766603	1.47956	1.52757	0.996775	0.360456	0.881294			0.596445	0.488637	1.49549	1.0982	0.688265	7.17092	1.87318	0.535352	1.79234	1.32003			0.225273	0.411773	0.547373	0.975442		0.770437	0.446811	0.881611	0.788891	0.679252
	2.7609	0.804034	0.63974	1.10179	5.58544	1.01629	2.44668	2.22525	0.226773	0.470635			1.65226	1.57781	2.17417	1.01913	3.86707	2.1283	5.75829	0.51554	0.68175	3.19284			0.382683	0.49834	3.13187	0.72473		1.50043	1.03792	1.11947	0.31244	1.23199
	0.490859	1.09239	1.44975	0.824512	0.8302	0.432821	5.13696	0.242364	0.313813	0.894604			0.417202	0.628016	1.17201	1.01588	0.878042	1.35458	1.13273	0.536633	0.7823	0.668674			0.852508	0.387282	0.312687	0.546021		2.48712	0.601052	1.10274	0.357124	1.16743
	0.335343	0.2425	1.20232	0.289497	0.698018	1.27789	0.808144	0.583919	0.426049	1.74003			0.270991	0.592142	1.43941	1.4427	2.18977	0.825431	0.618799	1.0294	0.802729	0.941618			0.370748	0.400161	0.759049	0.67477		1.5935	0.267995	0.171984	0.961681	0.779973
	0.338927	0.332245	5.13402	0.214223	0.79856	0.860566	0.472228	0.693509	0.574853	0.711559			0.284404	0.762989	0.936862	0.486586	0.667453	4.14648	1.1065	0.634237	0.516436	0.61686			0.973348	0.386542	4.40653	0.377278		1.69629	0.952799	0.717846	1.16217	0.809452
	0.410262	0.28706	1.13071	0.38264	4.68224	0.765982	0.379747	0.575456	0.51606	2.73223			0.334061	1.04183	0.28805	1.05509	2.01306	0.177862	1.22774	0.710402	0.99798	0.534361			0.467039	0.440457	6.08884	0.20108		1.1781	0.802538	1.05167	0.513895	0.793757
	0.449305	0.483645	4.45006	0.365759	1.51421	0.619612	1.26769	0.35516	0.595899	0.589964			0.300853	0.274915	0.252693	1.15885	1.71437	3.41462	10.6633	1.00015	1.32196	0.287135			0.750948	0.760671	3.9459	0.627979		0.376854	1.01471	1.85446	0.633494	1.18166
	0.442755	0.411376	1.41366	0.435048	1.50977	0.401756	1.69535	0.482962	0.609419	0.66167			0.588115	0.619533	0.363146	4.50952	1.493	4.21415	1.11448	4.55982	0.638113	0.234214			1.55082	0.524244	0.927834	0.197286		0.646278	0.437554	1.86159	0.755458	0.705576
	0.543711	0.347196	6.88223	0.532102	0.404565	0.80928	1.06739	1.14487	0.317261	0.69843			0.466905	0.661427	0.773262	1.41404	0.829608	1.2119	0.694551	1.85028	0.390796	0.826019			1.4985	0.554902	0.66752	0.228724		1.42142	0.572013	0.573775	2.97424	0.66867
	0.3997	0.318402	3.32736	0.852499	0.753248	0.54644	1.07328	0.542358	0.557006	0.718887			0.347794	1.23178	0.304354	0.565024	1.33333	0.868255	2.11935	1.29972	0.499425	1.23046			0.285277	0.438065	0.456766	0.434033		0.527928	0.748123	0.683432	1.00543	0.310133
	0.211927	0.391072	5.64512	0.605056	0.831861	1.0305	6.83007	0.73415	0.58356	0.741128			0.428648	0.739122	0.496545	0.886559	1.16041	1.99951	7.32947	3.3357	1.13729	0.906512			0.193526	0.708881	0.323973	0.430584		0.455293	1.63099	1.23185	1.43625	0.602371
	0.376585	0.497456	1.15848	0.204351	0.557196	0.553881	1.25324	0.894847	0.482586	0.305135			0.152133	1.29178	0.51153	1.67653	1.50815	1.18707	0.907151	0.500473	2.40823	1.08023			0.309708	1.91454	0.408354	0.206033		0.586192	1.71593	0.446714	2.2496	1.00414
	0.830346	0.326252	0.309134	0.259634	2.00726	0.40692	2.886	0.768937	0.587561	0.376649			0.429739	1.2349	0.606448	0.624233	0.408669	1.30643	1.17307	0.795376	0.962364	0.252661			0.609475	1.06527	0.299658	0.331497		0.892041	0.345973	0.978352	0.293912	0.666542
	0.547404	0.342061	0.327161	0.320183	0.92408	0.397256	2.01211	2.35135	0.56192	0.126921			0.463726	0.565025	0.712515	1.16408	0.354581	0.999529	0.558623	0.4452	0.861513	0.381226			0.251646	0.496058	0.277308	0.444604		0.763934	0.401671	1.65683		0.712416
	0.927906	0.447163	0.301327	0.234016	0.157984	0.825092	18.4636	0.284343	0.407198	0.967877			0.405213	2.40611	1.08337	0.630582	1.43488	2.2021	0.964082	0.544657	0.595181	0.484441			0.447352	0.488148	0.311929	0.341939		3.57348	0.470612	1.0076		0.576484
	0.698579	0.419261	0.529143	0.268138	1.12319	2.59177	3.05963	1.36806	0.649236	0.9471				0.394473	0.848671	0.632913	0.737367	0.453047	1.65138	0.501906	0.430317	0.59109			0.390446	0.733043	0.266689	0.34251		0.869514	0.217224	0.646307		0.452328
	0.86423	0.418447	0.365047	0.297148	1.40656	2.59591	1.08435	1.40696	0.385155	0.865796				0.323414	0.925189	0.68131	0.823623	0.226911	0.639428	0.701813	0.286989	0.383967			0.391086	0.873643	0.371852	1.00145		0.829657	0.801333	0.716027		0.379409
	0.542164	0.364124	1.32412	0.386419	0.642628	7.66784	1.37549	0.78326	0.592904	0.993749				0.402768	0.707583	0.928478	0.7086	0.870718	1.05329	0.566143	1.0862	0.355576			0.300808	0.572449	0.281802	0.39718		0.999241	0.462606	1.23038		0.378512
	0.585395	1.14722	1.38552	0.47808	0.509079	1.06489	2.63101	1.47026	0.838427	0.737229				0.256474	0.458244	1.19208	1.1745	0.457591	1.46968	1.27768	0.656255	1.12805			0.367131	0.49843	0.308446	0.451903		1.03902	0.384074	1.1185		0.522637
	0.804297	1.1784	1.18676	0.357861	1.3915	0.639837	1.82114	0.60765	0.233725	0.931432				0.50666	0.646124	0.952265	2.19157	0.398668	1.88838	1.13135	0.387953	0.53698			0.369586	0.897691	0.835403	0.383348		0.77504	0.59914	0.347711		0.804576
	0.671516	4.31945	0.619149	1.70811	0.878889	0.955039	0.88296	0.657167	1.61117	0.805777				0.541112	0.615098	0.644688	0.332865	2.55948	2.04031	0.837878	0.441971	0.462284			0.384117	0.776058	1.08466	0.292346		0.998926	0.687166	0.817255		0.795475
	0.833354	0.280181	0.504692	0.517463	0.954758	1.02912	1.25297	0.448651	0.626224	0.961544				0.757671	1.61417	1.36635	0.482924	1.61814	0.374837	1.51531	0.604268				0.207599	0.328308	1.13685	0.477075		0.418993	1.24032	0.745109		0.837583
	0.647207	0.355177	0.537777	0.604916	0.913147	1.76171	0.381601	0.86105	0.360022	1.192				0.241647	0.578293	0.665589	1.16756	0.957747	0.379598	1.51943	0.707844				0.258748	0.289158	1.95419	0.666551		0.825289	1.72323	0.92416		0.700429
	1.25456	0.203256	0.998784	0.485704	0.976423	1.60656	0.432933	1.51829	0.632295	1.00463				0.368028	0.454782	1.3016		1.16689	0.27595	1.5601	0.474151				0.351083	0.260618	1.1963	0.597783		0.616041	0.94714	1.59623		1.39022
	0.565008	0.513664	0.72565	0.347989	1.34579	5.8719	0.537199	0.760034	0.526177	1.1948				0.571292	0.498488	1.16328		1.69209	0.303678	1.08141	0.560885				0.208645	0.572766	1.05889	0.52794		0.621252	0.402436	0.705608		1.13803
	0.388966	0.208259	1.04229	0.291389	0.333232	1.39402	3.0326	1.74319	0.322889	1.09089				0.421885	0.788261	1.25438		1.0422	0.382149	5.52124	0.443307				0.275596	0.248953	1.39818	0.505485		0.738339	0.312347	0.956624		0.982915
	0.528214	0.296067	0.898386	0.511864	0.332754	0.976353	0.409088	1.04641	0.40786	0.886554				0.869094	0.681669	0.510103		0.983877	0.53541	1.29412	0.689282				0.273019	0.279711	0.582836	0.512455		0.592016	0.755543	0.194834		1.85202
	0.477703	0.393884	1.0453	0.519836	0.357588	0.50744	0.48791	1.77647	0.454649	1.374				0.72826	0.626352	0.576233		3.11202	0.87533	1.11314	0.590032				0.326827	0.299309	0.322862	0.539702		0.294296	0.779884	0.580861		0.598359
	0.576936	0.3268	0.58762	0.305786	0.548693	1.04004	10.6872	0.789036	0.876991	0.93744				6.21624	0.624828	0.74499		0.322775	1.07936	1.45379	0.509838				0.269823	0.327258	0.364491	0.460085		0.776698	0.486022	0.807885		0.454472
	0.995743	0.518407	0.516072	0.296309	0.350246	0.507914	0.432127	1.77535	0.726298	1.34562				1.17399	2.1511	0.798806		0.281102	0.417088	0.774356	0.512417				0.224869	0.3486	0.348705	0.506161		4.4556	1.38389	0.33872		0.574163
	0.368742	0.309194	0.650866	0.540809	0.374642	0.748929	1.17994	0.792569	0.826411	0.740975				0.437586	0.678326	0.808429		0.450077	2.20218	0.625944	1.80356				0.510699	0.375957	0.429736	0.464151		0.487313	0.778278	0.521103		0.811287
	0.623729	0.559736	0.455284	0.621715	0.722957	0.797005	0.76907	0.645373	0.846745	0.962324				0.445031	0.164465	0.822416		0.989086	1.66908	1.3675	0.62566				0.423539	0.43083	3.35822	7.43371		1.04595	1.07374			1.01564
	1.45145	0.386066	0.569986	1.51619	0.440787	5.46605	0.786681	0.706806	4.9517	1.14706				0.587145	0.330997	0.606884		0.560017	1.25134	0.595408	1.49385				0.499779	0.381349	0.330772	0.492612		0.895286	0.612611			0.708016
	2.26169	0.236995	0.480756	0.358725	0.628502	0.969122	0.3296	0.498429	1.7934	0.872275				1.24002	0.473899	0.650156		4.36556	0.713343	0.848375	1.29934				1.23087	0.379392	0.285876	0.565142		0.91151	0.54147			0.879404
	0.600111	0.880255	0.629868	0.308324	0.27916	0.512426	0.483804	0.380816	1.50149	0.797978				0.968337	0.920557	0.461426		0.206059	0.504878	0.581128	1.11712				0.828034	0.476971	0.39766	0.365168		0.600171	0.689655			0.654276
	2.27649	0.589066	0.66303	0.607335	0.647076	1.07597	0.262036	0.880351	0.522239	0.288992				0.407198	2.19032	2.56052		0.511518	0.692747	0.897993	1.10256				0.482628	0.300058	0.619377	0.908113		2.11433	0.579209			0.565531
	1.01829	1.20701	0.294956	0.503078	0.610982	0.213457	0.508996	0.631873	0.339331	1.02158				0.494479	1.12542	0.455141		0.542229	1.68394	0.548773	4.18364				0.834295	1.05935	0.712654	0.542308		1.22997	0.688285			0.448535
	2.95064	0.377624	2.31823	0.345439	0.393791	1.36754	0.330908	0.458021	0.698802	0.892518				0.940201	0.987734	0.94205		0.303011	0.168564	0.323191	0.597311				2.025	1.52859	0.407669	0.49457		0.714062	0.740199			0.307136
	0.160785	0.319789	0.796506	0.348835	0.819252	0.707048	0.226129	0.36688	0.390507	0.802461				0.916941	1.19454	0.82895		0.353077	0.498919	0.444224	1.42757				1.04963	1.24221	1.00829	0.50741		0.911944	0.326558			0.61127
	0.349544	0.280181	1.16351	0.339186	0.225673	0.78019	0.995964	0.518866	1.93417	1.07745				2.09198	1.08609	0.935224		0.539433	0.350815	0.827002	1.35158				0.352681	1.88108	0.307423	0.761813		1.21535	0.657656			0.501148
	0.482159	0.304884	0.677802	1.20322	0.439738	1.04768	0.42028	0.786148	1.08719	0.766193				0.761554	0.59524	0.955073		0.725081	0.928901	0.761518	0.541681				0.326637	7.54832	0.32475	1.69017		0.965509	0.69287			0.987556
	0.233639	0.356132	1.48589	0.096746	0.325519	1.35852	0.422994	0.86353	0.481653	1.10954				0.840643	1.16956	0.714697		0.525994	7.01758	0.868791	1.09504				0.028528	1.33277	0.288459	0.402476		0.587939	1.23291			0.607358
	0.441903	0.493287	3.02728	1.18162	0.565668	1.05075	0.71402	0.847901	0.713341	1.26716				0.391092	0.462321	0.661109		1.11297	0.946475	1.59431	0.483474				0.418251	0.805432	0.184767	0.969813		0.361407	0.70902			0.454554
	0.30693	0.589442	1.13275	0.266545	0.391501	7.0024	0.238744	0.642342	5.759	0.268747				0.330539	0.600941	0.425443		0.392119	1.29024	0.842809	0.585088				1.51174	0.82955	0.64663	1.14862		0.60664	0.579721			0.447102
	0.448306	0.408597	0.627286	0.440539	0.616503	0.98995	0.748589	0.708578	1.61476	0.592526				1.00639	0.544169	0.680693		0.53475	1.46962	0.771102	1.15746				0.520379	0.578423	0.323079	0.886018		0.298781	1.63953			1.07408
	0.445773	0.564661	0.768455	0.388778	0.410148	1.4089	0.343387	0.643049	1.99787	0.387769				0.528355	1.13537	0.435259		0.9599	1.05374	1.52955	1.26629				0.746269	0.503936	0.659481	1.84313		0.862521	0.450374			0.524731
	0.609409	0.075674	0.595876	0.341429	0.557361	2.26037	0.295824	0.709131	0.607919	0.527787				0.365963	0.666883	1.11155		0.958528	0.616377	1.29336	0.855936				1.0891	0.435605	0.235919	0.415438		0.674975	0.46126			0.633841
	0.645363	2.21686	0.493401	1.16786	0.798726	1.5229	0.522311	4.9959	1.95009	0.365724				1.12451	0.594167	1.04102		0.724212	1.05712	0.811896	1.10357				1.25357	0.314943		0.80994		0.814451	0.284383			0.856946
	0.880399	0.332506	0.679396	0.308665	0.304403	1.20828	0.333732	1.45391	7.22145	0.480325				0.70005	1.79234	0.566163		0.726575	0.367694	0.664422	1.14886				3.33838	0.543444		1.06914		0.489028	1.15773			0.645778
	0.982368	0.366642	0.930633	0.236153	0.20997	1.2186	0.414084	3.90284	1.72007	0.408793				0.53719	1.07475	0.515139		1.98726	0.366374	0.465535	0.764924				0.968348	1.33365		0.414625		1.06017	1.15788			0.811756
	0.424061	0.501133	0.278422	0.67031	0.251431	2.7255	0.597928	0.556271	1.85811	0.259759				1.59905	1.10792	4.34043		0.267567	0.46016	1.03542	0.612104				0.610057	0.551597		0.939066		0.400861	0.965579			0.533136
	0.397028	0.490594	0.335241	0.618448	0.32206	3.34394	0.944349	0.932745	0.294685	0.361555				2.1287	0.87045	0.6362		0.394818	0.801791	0.516625	1.48187				0.40529	1.33491		0.487207		0.591821	1.00378			3.5216
	0.939299	0.721931	0.737824	0.36994	0.36268	0.507749	0.664807	0.342971	0.635276	0.356685				0.711491	0.898017	0.735148		0.508865	1.5689	1.62702	0.704306				0.31194	1.30834		0.605596		0.489949	1.30033			0.801991
	0.804669	1.47595	0.415026	0.354735	0.310454	0.570304	0.410417	0.638156	0.820868	0.501141				2.10823	0.724469	3.1544		1.08685	0.362528	0.736242	1.64471				0.382657	1.39439		0.6905		0.290871	1.87373			0.70824
	0.412266	1.22317	0.551012	0.576755	0.514084	0.505537	1.11937	0.499042	0.728142	0.426962				1.75857	1.01361	0.714477		0.511581	0.690542	0.714345	0.623836				0.300409	0.278293		0.521569		0.461925	3.71297			0.436606
	0.544981	0.845613	0.619977	0.652234	1.04339	0.705426	1.36831	0.377297	1.66852	0.328765				0.441131	0.807082	0.742868		0.765674	1.02253	0.527667	0.627517				0.34593	0.363034		0.591079		0.422729	1.75224			0.451856
	0.469286	0.709143	1.15488	0.297642	0.94442	6.60497	0.956594	0.578143	2.38343	0.479762				0.298699	1.1867	1.03711		0.839802	0.297581	0.445975	0.647549				0.390582	0.483838		1.25982		0.39359	0.810873			0.518071
	0.458135	0.535664	0.607094	0.709098	3.02031	1.20268	0.440896	0.50285	2.44909	0.513911				0.325979	0.375559	0.396839		1.48771	0.309692	0.490208	0.398613				0.325457	0.371414		0.66526		0.414792	0.409704			0.443281
	1.18715	5.34656	0.608477	2.49191	0.433973	0.746637	1.28034	0.618901	7.5981	0.840513				0.32172	1.21653	0.799437		1.82247	0.275415	0.433813	0.592992				0.37491	1.94538		0.599506		1.35048	0.35554			0.466755
	0.628206	1.65943	0.646594	0.486321	3.58248	7.48539	0.660017	0.599366	1.00101	0.400862				0.26873	0.455586	0.551421		2.39426	0.965314	0.49935	0.844183				0.605772	1.65093		0.574633		1.75594	0.968057			0.613333
	0.605433	0.232293	0.487979	0.476213	2.19172	0.287636	0.365395	0.719417	0.537762	0.685912				0.393017	0.424201	0.876557		1.4265	1.0863	0.262457	0.729743				0.80877	1.61994		1.28348		0.283776	0.902555			0.613211
	0.329058	0.83469	0.320497	2.42977	0.317086	7.39356	0.603371	0.644265	0.836419	0.623662				0.576104	1.03485	3.48906		1.12693	0.623433	0.368741	0.707365				0.322184	1.48683		0.453167		0.87466	1.07447			0.409025
	0.472349	0.241822	0.66235	1.04205	0.265749	1.33224	1.01829	0.882101	1.39468	4.82862				0.642366	0.739611	2.44457		1.19657	0.978909	0.657633	0.61724				0.334035	0.534357		1.17379		0.701652	0.494247			0.532685
	0.654401	0.204336	0.688834	1.41071	0.293833	1.37374	0.374141	0.759029	1.20803	0.612006				1.38499	1.3348	0.225045		1.7815	0.724274	2.73924	0.561438				0.302623	0.461209		0.32275		0.351886	1.8754			0.429981
	0.51836	0.338108	1.31524	2.45418	0.322002	4.07296	0.577769	1.18302	3.67696	0.466248				1.59741	0.874014	0.775341		8.30111	1.15864	0.558534	1.23391				0.043459	0.595384		1.50939		0.646923	0.707945			0.284639
	0.546712	0.515552	1.15046	1.21483	0.406368	0.467684	0.283814	1.05455	1.15005	0.498518				2.97413	2.20512	0.456944		1.13237	1.86501	1.55441	1.64853				0.603948	1.05933		1.80652		0.897076	1.89696			0.299706
	0.717063	0.569812	1.01906	1.11551	0.745272	1.82519	0.165454	0.441452	1.15869	0.464791				1.09307	1.73891	3.80356		0.594016	0.368135	1.8963	0.880123				0.321097	0.616539		0.959297		0.934994	0.452438			0.426119
	0.552412	0.391268	0.766269	0.270092	0.45076	1.02856	0.234601	1.13064	1.57956	0.541748				0.818954	0.841358	0.526181		1.86879	1.06755	1.97155	0.488581				0.418957	0.603803		0.843195		0.388806	0.880864			0.467106
	0.358986	0.228793	0.625009	0.272961	0.86434	0.720157	0.181402	1.62766	1.17672	0.555013				4.22918	1.8696	0.473111		4.64121	1.29736	0.31408	0.597318				0.432009	0.506358		0.831079		0.976848	0.488554			0.552035
	0.733061	0.452521	0.350735	0.814211	0.199205	0.282118	0.8312	1.29756	1.34176	1.16469				0.681575	0.759527	0.871902		0.504045	0.729488	2.03695	0.514612				1.3578	0.590111		0.623368		1.43601	0.460315			0.283875
	0.632663	0.914478	0.637597	0.792724	0.273813	0.314665	0.236007	0.678015	0.487942	0.991698				0.391536	0.725204	1.14165		1.97652	1.00137	0.803202	0.864504				0.685213	0.646307		0.768241		1.97397	0.565195			0.402679
	0.470861	0.91152	1.13978	0.829546	0.280279	0.350488	0.477983	1.15823	0.446097	0.562484				0.771751	0.448025	0.975427		1.04402	0.902015	0.771683	1.13881				0.614553	0.731373		0.942298		0.882208	0.249946			0.349069
	1.03882	1.513	0.522226	0.962598	0.385975	0.416953	4.33031	0.487414	0.653627	0.787849				0.763321	0.646123	1.06022		6.22482	0.479403	1.06382	1.35266				1.33979	0.613087		4.95919		0.994865	0.634038			0.460022
	0.994185	0.926775	0.860875	0.994607	0.363077	0.447779	1.18127	1.73716	0.631212	0.647661				0.99746	1.1836	0.73255		1.49839	0.881235	0.621003	1.16228				0.720199	0.298058		0.749813		1.4409	1.44411			0.492095
	0.796139	0.95202	0.788807	5.60863	0.259203	1.10951	0.636114	2.25742	0.590037	0.895451				0.54815	1.02166	1.25607		1.47494	0.648493	0.837569	0.797139				0.440711	0.623622		0.813962		0.41606	2.28975			0.794849
	0.546467	0.761825	0.698135	0.828901	0.563295	1.25975	0.560651	1.098	0.529688	0.621132				1.57203	0.718715	4.99424		1.21023	0.845087	0.763691	0.866715				0.689933	0.760578		6.68		0.361969	1.39797			0.287514
	0.534417	0.781604	0.777716	1.07998	0.277544	0.339874	1.49383	1.31656	1.3489	0.396983				0.853077	0.856992	0.854287		0.47015	0.329542	0.792974	0.67263				0.489839	0.341529		0.823348		0.895182	1.55959			0.45796
	0.436666	1.15531	0.91252	1.57401	0.340636	0.860996	1.30382	0.483979	1.31834	0.625188				1.18778	1.10732	1.04785		2.03937	0.905052	1.04084	1.49875				0.642469	1.01324		0.561585		1.03389	1.75926			0.874477
	0.877256	4.52235	0.557299	0.327011	0.656168	1.23595	1.1965	0.474502	1.47264	0.755375				0.547314	1.21567	0.648268		1.04977	1.2682	0.632282	0.476979				0.565609	0.801813		0.39427		0.910823	1.75175			0.280599
	0.582369	2.44333	0.314229	0.417895	1.14975	0.612228	0.982308	0.421697	0.763634	0.24294				0.851913	1.78406	0.295139		1.02057	0.291985	1.63697	0.697711				0.478978	6.4465		0.76717		0.936861	0.963406			0.194977
	0.425505	0.279086	0.471103	0.410594	4.33758	0.796764	1.4647	0.518878	1.18787	0.665192				0.358746	0.642878	0.662901		0.38418	0.388413	1.38047	1.27372				0.332588	0.262255		0.50702		1.78244	0.393013			0.404287
	1.35321	0.529645	0.264094	0.354776	0.37219	0.602114	1.02711	0.50285	0.617314	1.116				0.196508	0.966219	0.400773		0.928176	0.622497	0.75819	0.985522				0.510218	0.365378		0.18882		0.742779	0.613072			0.264092
	0.235041	0.569875	0.647279	0.447326	1.29967	0.877018	1.25829	0.508336	0.700733	0.722566				0.261285	0.779561	0.805466		1.21687	0.289695	0.24655	0.780394				0.430697	0.508837		0.75279		1.10391	1.16096			0.41874
	0.491639	0.666685	0.584905	0.547108	11.0449	0.563068	0.703189	0.555945	0.504859	1.47717				0.376683	0.844583	1.24407		1.08583	0.39869	0.353829	1.32542				0.332345	1.19021		0.753384		1.14756	1.45418			0.785334
	0.613834	0.829488	0.434899	1.15922	2.82692	1.38614	0.680515	0.586675	1.12215	0.363285				0.582145	0.42234	1.31669		1.26621	0.373903	0.384406	1.20709				0.577375	0.773444		0.825976		0.24347	0.750674			0.697267
	0.474411	1.16389	0.548325	1.23092	3.08881	1.59174	1.3797	0.720759	0.897619	0.452268				0.532946	0.464258	1.43326		1.42373	0.601134	0.161833	1.66929				0.465402	0.834958		0.680423		0.836827	1.4661			0.659353
	0.589226	1.56705	0.563723	0.675894	0.866653	1.76448	0.589261	0.710887	0.956412	0.710962				0.34856	1.11188	0.38876		0.916639	1.71565	0.497661	0.847369				1.06081	0.789759		0.812923		0.650869	0.993912			2.28281
	1.52749	5.46784	1.0656	0.621883	1.32057	0.574038	0.497664	0.785409	1.66047	0.647951				0.27729	0.478676	0.812764		0.423481	0.515606	0.789472	0.769762				0.551727	1.51265		0.866619		2.18284	1.63986			2.05088
	0.301918	1.49901	0.451729	0.40031	1.24089	1.92271	0.647364	0.561949	0.48645	1.83394				0.447462	0.510577	0.348112		1.09723	1.10529	0.604491	0.605285				0.474336	0.909064		0.827545		0.829025	2.95431			0.449877
	0.852208	1.02724	0.697988	2.18702	3.65284	0.356041	0.877879	0.790406	0.754217	1.35728				0.305726	1.12517	0.261328		1.21902	1.6065	0.205546	0.779567				0.369739	1.54539		0.401593		0.787644	0.300929			0.942665
	1.92756	0.840081	0.508132	0.773646	0.302579	0.696638	2.98086	0.68547	0.400655	0.587139				0.440466	0.739882	0.445804		2.4437	1.42082	0.614508	1.60685				0.432929	1.07707		0.423659		0.295076	0.495628			0.738497
	0.608203	0.328945	2.2766	2.31311	0.797682	0.921629	0.74074	0.584624	0.349815	0.7184				0.478181	1.32159	0.562355		1.40167	1.27293	0.699594	0.751273				0.263891	0.765311		0.477203		0.196931	0.612994			0.657366
	0.32672	0.306588	1.32309	12.3112	0.49652	0.77072	1.43987	0.823614	0.508445	0.472136				0.869946	1.32895	0.02564		1.07166	0.542731	0.511899	0.700337				0.795262	1.61967		0.467334		0.254148	0.284062			0.847607
	0.422035	0.37003	0.590321	0.716739	0.45418	1.01476	0.699443	0.718756	1.26829	0.590284				0.916364	3.81445	0.39627		1.07796	0.685642	0.542537	1.03809				0.678258	0.357945		1.15552		0.363509	0.765017			1.13114
	0.886738	0.371891	0.788004	0.74808	0.565898	1.46189	0.79645	0.786757	0.42375	0.443832				0.96029	0.893509	0.31092		3.73761	7.69302	0.339149	1.43323				0.347168	0.542813		0.56515		0.340994	0.981204			1.11249
	0.522056	0.263668	0.557146	0.439844	0.650885	1.96671	0.552542	0.709082	0.595315	0.481986				0.254802	1.09563	0.622348		0.990589	1.92549	0.432041	1.69108				0.356764	0.304254		1.24468		0.165061	1.0662			0.437192
	0.552022	0.339339	1.77576	10.5093	0.779446	0.298605	3.52668	0.640148	0.466236	0.513608				0.399297	0.875795	0.400081		0.73302	4.18435	1.15725	1.39957				0.635875	0.595391		0.503603		0.570698	0.342759			1.38143
	1.03967	0.398024	0.535939	1.53309	0.413829	0.855466	0.569366	0.907697	0.875069	0.513652				0.852912	1.70298	0.273524		0.174557	1.29115	0.747243	4.29974				0.400713	0.244458		1.01667		0.557979	0.922504			1.23779
	0.831226	0.444517	0.460123	1.05603	0.605623	1.63048	0.6808	0.773121	0.561449	0.761523				0.765593	0.555305	0.429515		1.51097	0.951124	1.06632	2.13755				0.256901	0.279424		0.587006		0.275855	0.776707			0.875534
	0.951973	0.398694	0.66531	0.963263	0.674916	0.421953	1.07281	1.23953	0.833017	1.06954				0.911175	0.709045	0.336598		0.230074	1.56989	0.832921	1.09859				0.7376	0.374799		0.903474		0.418869	0.592063			1.79199
	0.593261	0.504133	0.468982	1.02611	0.282766	1.80513	1.38281	0.535015	0.582302	1.32404				2.4387	0.583605	0.906933		2.18654	1.2483	1.28445	3.01581				0.450032	0.355497		1.32014		0.292129	1.32777			1.58694
	1.0908	0.365786	0.484202	1.20834	1.75276	1.46306	0.875158	0.407682	4.55501	0.451331				1.0617	0.546044	0.936421		3.27646	0.932232	4.3159	1.93052				1.13825	0.324974		0.966815		0.442055	0.993844			0.547126
	1.3037	0.333511	0.421424	1.01286	1.31877	0.776241	1.05502	0.31916	0.965336	1.29093				1.24633	1.01879	1.32027		2.05812	0.720049	0.747243	0.61364					0.376456		0.873401		0.830585	1.13003			0.556831
	0.92184	0.372115	0.483977	2.48631	0.908093	1.58088	1.17154	0.45234	0.550517	0.589559				2.04788	0.767352	0.369717		1.5821	2.00867	0.742837	1.14278					0.480035		0.853641		0.279178	1.09209			0.217637
	0.635936	1.0395	0.339019	0.298135	2.52473	1.08512	1.44899	0.327847	0.265994	1.00877				1.48229	0.685143	0.492544		1.16178	1.07128	1.07954	0.261636					0.613454		0.450533		1.0388	0.534419			0.303964
	2.30543	0.364013	0.359586	0.265372	1.94965	1.03289	0.481	0.458958	0.401956	1.00346				1.10093	0.572215	0.446539		1.31083	0.582468	2.81799	0.272617					1.12992		0.915524		0.874785	0.284704			0.401278
	0.762686	0.411619	0.68612	0.399052	1.03457	0.980656	0.737977	0.481562	0.683169	1.88234				1.17213	0.645317	0.303122		3.13868	0.318044	0.367046	0.305027					0.674058		1.62064		0.778859	1.18402			0.805412
	1.52434	0.616969	0.58815	0.184113	1.17878	1.32668	1.106	1.00232	0.482513	1.38055				1.24982	2.225	1.15551		6.72004	1.67128	0.431348	0.291024					0.733878		0.608298		0.625955	0.608665			0.66844
	1.4443	1.2796	1.14067	1.1203	0.383923	1.06932	0.689585	1.25206	0.48334	0.824308				0.683728	1.27696	0.814312		0.210191	0.689612	0.436232	0.43579					1.18775		0.863125		0.664708	0.915488			0.281223
	1.04444	0.875564	0.754078	2.31792	0.621272	1.32825	0.812815	0.599251	0.43641	0.597991				1.05421	0.454168	0.916296		1.56439	1.18508	0.535798	0.494886					1.10074		0.498634		0.697155	0.567713			0.290425
	0.769327	1.93482	1.10262	2.94329	1.85134	1.32595	4.21769	0.553426	0.737701	0.509412				0.445816	3.47485	2.01122		1.06351	0.076838	0.352473	1.10081					1.60249		0.928044		0.660996	0.983644			0.322166
	1.6128	0.788138	2.83766	1.16929	3.16695	1.02806	0.804577	4.91851	0.854801	0.862029				0.464821	1.07053	0.250209		1.27523	2.46	0.403446	0.720868					1.1975		1.73202		0.630435	0.589689			1.22421
	0.434124	0.700278	2.86	0.365172	2.78041	1.83834	0.930173	3.59002	0.4575	0.427164				0.485333	0.805654	0.399485		0.322568	0.405322	0.283714	1.09213					0.977637		0.779448		0.269869	0.58468			1.58742
	0.759026	0.585783	0.474424	0.985886	0.266129	1.68196	0.471253	1.41217	4.91099	0.944636				0.385261	0.659986	0.317296		2.54654	0.236428	0.400994	0.34372					0.67398		0.345672		0.62243	0.347044			1.18814
	0.878596	1.01889	0.566763	0.409821	1.15695	0.969681	1.17064	0.637075	1.52892	1.24117				0.3055	1.76587	0.477369		1.41279	0.308898	0.504991	0.35228					6.20856		0.648602		0.440954	0.480331
	1.12385	0.445013	5.49335	0.439746	0.95496	1.1944	1.28441	1.1968	1.64134	0.249688				0.469565	0.699592	0.596549		2.70477	0.391165	0.568956	0.327671					1.4267		0.272017		0.806679	1.17249
	0.336589	1.38065	0.320236	0.244333	0.548843	1.0844	3.40555	0.695385	1.70369	0.978404				0.48745	0.649667	0.509129		1.90459	0.283132	0.669748	0.242796					1.07703		0.280767		1.10108	0.971269
	0.599238	0.63554	0.490531	0.606047	1.2571	1.11471	0.371912	0.080865	0.890745	1.73562				0.576809	1.35942	1.36247		1.26016	0.701835	0.573934	0.449005					0.545471		1.04834		0.44587	0.934447
	0.363303	1.12333	0.778953	0.532428	0.976626	0.265334	0.362661	0.657418	1.5419	1.4775				0.629409	1.15572	0.285125		0.746573	1.97897	1.21337	0.450363					0.432953		0.500389		0.389581	0.896694
	0.37615	0.590532	0.617883	1.02628	1.70294	1.34152	0.689016	0.307676	1.29511	0.971382				0.626569	6.13305	0.66568		0.605042	1.29584	1.29493	0.43497					0.510856		5.37425		0.330805	1.47055
	0.470667	0.992226	0.844444	1.25067	1.10516	1.55753	0.362701	0.540224	1.22077	1.14319				0.850329	0.734383	1.03278		0.520206	3.87156	0.317226	0.51399					0.460325		1.08605		0.290028	0.557126
	0.472472	0.87219	4.74015	1.53274	1.47851	1.29391	0.454314	0.72515	3.1748	0.836698				0.671288	0.862261	0.071443		1.53805	1.15564	0.501054	0.504964					0.466866		0.700135		0.282236	0.599869
	0.614656	1.24885	6.19831	3.01876	2.34105	0.595933	0.381741	4.8672	0.425406	1.20016				0.51319	1.57195	5.47837		0.988982	1.25658	0.342305	0.401599					3.0524		0.908799		0.476884	0.576264
	0.685671	0.269835	0.488355	0.329726	0.748662	0.465877	1.08316	0.474106	1.11632	1.30249				0.730431	0.153152	0.436945		1.12597	0.715829	0.553247	0.299653					0.812413		0.598322		0.300357	0.681314
	0.572756	0.462746	0.229472	0.558647	2.40408	0.310776	0.803421	0.570728	0.896249	0.348032				0.507562	9.74054	0.655614		1.35253	1.18424	0.515966	0.458784					2.98189		0.565616		0.481625	0.587205
	0.572362	1.46557	0.390773	1.47886	1.42465	0.388084	0.357379	0.470574	1.18246	0.308347				0.976175	0.887038	0.253051		1.91897	1.02175	0.602126	0.414218					1.27824		0.9693		0.494861	0.574724
	0.518707	0.674914	0.244233	1.28745	0.820355	0.252665	0.266897	1.54643	0.984588	3.8763				1.66021	0.313559	0.559934		0.878238	0.685486	1.78603	0.48595					2.08857		1.04808		0.451034	0.669338
	3.84178	1.23448	0.286199	1.80489	0.34899	5.2606	4.35671	0.574784	0.381068	0.496354				0.533687	0.491461	0.603415		0.664054	1.60525	1.29391	0.852344					0.406067		0.331971		0.753361	1.97646
	0.911765	0.546711	0.409902	1.31032	1.47864	0.953351	0.463471	0.849375	0.766576	0.91336				1.06826	0.424158	0.67822		1.60475	0.523493	1.35961	1.35486					0.445098		0.316064		0.50935	0.631427
	0.405655	1.25824	0.452426	0.766624	2.12346	3.18535	0.722672	1.86932	0.33709	0.466461				1.58058	0.616625	1.40473		0.760285	0.498447	0.674877	0.899076					0.388282		0.606827		0.979972	0.766031
	0.309886	0.507488	0.23667	0.389397	0.526405	0.91058	0.848248	0.888572	1.80944	0.313343				0.474713	0.282197	0.481689		1.11222	0.811971	0.972549	0.734649					0.386898		0.406164		0.796083	0.788406
	0.304422	0.689854	0.338284	1.34425	0.356878	1.30779	0.953272	1.13318	0.58108	0.373262				0.75405	0.963789	1.09768		1.27506	0.384667	0.976079	0.523124					0.401621		0.500834		0.686744	0.922236
	0.457356	0.273926	0.56943	0.340228	0.632245	1.55125	0.75442	1.30843	0.661241	0.470436				0.715674	1.20642	2.59637		1.51159	1.19562	1.10083	1.29834					0.418917		0.335265		0.718159	6.4647
	0.317703	0.311425	0.523514	1.12412	0.920272	1.18126	1.07443	1.12307	2.56646	0.34543				1.06776	0.266641	0.58648		1.01872	0.79992	0.401006	0.381364					0.321158		1.32824		1.36274	1.17011
	0.381676	0.612084	0.51071	1.34355	8.59476	1.62382	1.00463	1.11863	2.40132	0.762399				1.62018	0.304732	1.16146		1.5032	1.17596	0.684417	0.745662					0.376988		0.790408		0.425587	0.933697
	0.696033	0.516446	0.274293	0.28241	1.90406	6.35898	2.27346	0.806812	3.87707	0.311773				0.684694	0.345057	1.15794		1.42219	1.62055	0.460282	0.438609					0.268153		0.518332		0.466165	0.741699
	0.315604	0.387564	0.629049	0.692276	2.90642	0.660693	0.852189	0.392503	2.60658	7.41975				1.32552	0.456153	0.777149		0.272577	0.45337	0.975664	0.730324					0.352643		0.270583		0.395425	1.19236
	0.452526	0.523949	0.340191	1.38428	1.7941	0.693835	0.88353	0.395548	0.539344	0.383487				0.567874	0.462413	0.863507		0.911939	0.794834	0.649863	0.589352					0.603641		0.304307		0.676986	0.663816
	0.39956	0.493439	0.370213	0.810749	1.78957	0.819197	0.535166	0.43812	0.658327	0.377175				5.24283	0.604026	0.976853		0.400167	2.10249	0.55989	0.388712					0.412327		0.322882		0.270593	1.12896
	0.388681	0.263399	0.329709	1.10051	3.50937	1.00074	1.28304	0.573609	0.355766	0.488281				2.73984	0.55583	1.78064		0.880602	0.445276	0.241037	0.457466					0.840497		0.371966		0.359108	0.978893
	0.354596	0.428336	0.342491	1.49614	2.29086	3.50054	0.228596	0.582264	0.26683	0.389716				2.40673	1.28878	1.10026		0.810759	0.580519	0.267091	0.445597					0.470327		0.414369		0.380232	0.49518
	0.418659	0.515645	0.262471	1.44965	2.61397	1.23764	1.0494	1.4233	0.574491	0.49557				1.01283	0.984763	0.703199		1.3023	1.0838	0.3062	0.44994					2.676		0.284968		0.424577	1.02389
	0.508974	0.520695	0.546943	0.784848	0.3594	0.296187	1.25322	1.03602	0.86341	0.807183				1.06688	0.613982	3.21328		1.16611	1.89126	0.236808	0.390934					1.16812		0.362955		0.700328	0.719419
	0.560896	0.617548	0.613389	0.190979	1.27061	1.13779	1.09385	0.341727	1.29112	0.304936				0.529142	0.51844	5.09925		1.27494	1.06815	0.528547	1.02291					0.167494		0.414305		0.549511	0.450943
	0.804075	0.28065	0.491638	0.945246	1.6535	1.03506	1.28655	0.875303	1.74987	0.504178				0.293547	0.545853	1.0255		0.535622		0.335554	0.686311					0.249794		0.272822		0.419957	0.250643
	1.18489	0.417778	0.403647	0.699268	1.18041	1.22869	1.04041	0.589842	0.586996	0.363332				0.717943	0.539405	0.391801		0.875308		0.541385	1.618					0.424272		0.832695		0.769268	0.399781
	0.680045	0.559128	0.302156	0.479638	1.74907	1.85312	0.999453	0.505644	0.343263	0.341959				0.656439	0.343648	0.685593		0.498438		0.381484	0.89239					0.498622		0.652057		0.582004	0.59782
	0.884883	0.404576	0.391001	1.00396	0.270083	0.803936	0.117612	0.679214	0.384024	0.342175				0.485383	0.535489	1.21548		1.22196		0.396396	0.449802					1.50384		0.40706		0.520257	1.91315
	0.284335	0.638568	0.580722	0.962349	0.279583	5.35655	1.10838	0.835916	0.217772	0.395167				1.15345	0.520318	0.267316		8.40254		0.365758	0.632511					0.717051		0.797996		0.578969	2.13962
	0.846321	0.619931	1.30107	0.879844	0.422052	0.657958	0.587949	4.36315	0.371747	0.475868				0.766504	0.612332	0.87038		2.51053		0.798216	1.47985					0.85809		0.283112		0.864377	0.560879
	0.722654	0.440743	0.974466	1.11258	0.85203	0.793726	0.326174	0.752235	0.473163	0.324861				1.14204	0.545735	0.688472		0.792787		1.4717	0.697053					0.729458		0.303136		0.73804	0.933994
	0.860959	0.473473	0.371421	0.928852	0.504357	0.419374	0.794838	0.393734	0.533688	0.64784				1.64213	0.28626	0.999011		0.234877		0.377742	0.661091					1.33537		0.611776		0.731808	0.453004
	2.90447	0.558577	0.257165	1.4634	2.69364	1.27301	0.907739	1.46155	0.316	0.517182				1.64358	0.5973	1.12306		0.561887		0.666987	0.335106					2.5701		0.354498		0.801382	0.582243
	0.882742	0.764003	0.435521	1.13676	3.6273	0.295261	0.911004	0.900071	0.660979	0.355066				1.85328	0.758995	4.4688		0.870764		0.765757	1.1453					0.276187		0.366552		0.3842	0.640938
	1.46009	0.779643	0.414085	1.22719	1.15528	0.792688	1.22325	3.35095	0.449633	0.505				1.97377	0.588927	1.33092		0.779092		0.630384	0.759343					0.371337		0.301409		0.406523	1.32296
	0.349056	0.498833	0.488314	0.615735	0.727648	1.34617	1.34424	1.29904	0.733947	0.673189				0.979871	0.497116	0.465604		0.392968		0.585213	0.611956					0.796936		0.667789		0.819104	1.27621
	0.400883	0.261974	0.438049	0.458344	1.06972	1.07665	2.18156	3.78918	0.278546	1.45945				2.01431	1.04364	0.379311		0.778174		0.553111	0.677332					4.88812		0.390988		0.499055	0.755034
	0.619274	0.467712	0.702648	0.587385	0.780737	1.48848	1.04	1.16496	0.474567	0.510105				0.627075	1.08736	0.461522		0.559756		0.741355	1.92192					0.259716		0.336762		0.935369	1.37624
	0.017661	0.55653	0.974737	2.21133	0.417849	0.497501	0.854456	1.01177	0.42573	0.486658				0.313619	1.11495	0.72766		1.56854		0.590528	0.800787					0.464731		0.534316		1.12945	0.523065
	0.536903	0.588559	1.76131	1.31425	0.481909	1.35818	0.348164	2.68148	0.327652	1.2214				0.584334	0.447862	1.21215		0.976677		1.44505	1.30639					0.272623		0.738162		1.43111	1.0994
	0.44186	0.474189	0.613256	2.94583	0.461889	1.48795	0.339436	1.54577	0.56966	0.964059				1.78709	0.260403	2.92163		0.268807		0.432263	1.58956					4.93422		2.12409		0.708848	1.61543
	0.468362	0.365913	1.08171	0.715847	0.936586	1.51828	4.04888	0.244475	0.73827	0.594891				0.827766	0.291332	1.96526		0.48881		0.434355	1.89041					0.629972		0.565483		0.717682	1.14377
	0.554985	1.09818	0.440068	1.40853	0.771111	2.06576	2.87486	0.298026	0.500629	0.623831				0.395887	0.314988	0.57283		0.366831		0.607838	1.42518					0.408859		0.891952		1.06485	0.418503
	0.589966	1.3652	0.633152	0.936771	0.803514	1.48821	1.139	0.699916	0.509825	1.07497				0.518282	0.756869	1.96887		0.40938		1.49968	0.491742							0.311684		1.52273	1.38436
	0.497532	0.536091	0.436519	1.0174	0.810488	5.23936	0.805343	0.622202	0.519468	0.72564				0.520501	0.375852	1.21655		0.525607		5.5602	0.960959							0.348269		0.454477	0.590542
	0.818148	0.483156	0.75556	2.28599	6.9555	0.801886	1.17564	0.714002	0.539102	2.09853				0.583637	0.418074	1.70685		0.463866		0.36321	1.23659							0.817282		2.49654	1.14717
	0.541786	0.949362	1.14652	0.629624	0.460273	0.756863	1.81985	0.222982	0.615762	1.07851				0.35022	0.551025	1.97125		0.670207		1.28062	0.352656							0.512184		1.12404	0.476078
	0.641503	0.442849	0.621332	8.44044	0.494903	0.520442	1.14694	0.481979	0.368452	1.32176				0.532985	1.15736	0.405796		0.573679		0.612993	0.50813							2.12883		1.35618	1.63689
	0.519636	1.071	0.422373	0.265064	1.58744	0.235627	1.16398	0.55423	1.166	1.11635				0.570522	0.565564	0.482713		0.801708		0.347231	0.361173							0.510369		1.23845	0.408098
	0.460726	0.621512	0.468069	8.56244	0.711592	0.782488	0.570422	0.497951	3.95899	0.348837				0.798765	0.699259	0.688139		0.792305		0.393233	0.996612							0.330698		1.43349	0.306877
	0.619851	0.28699	0.371409	0.608793	0.600599	1.99397	0.530696	1.52367	0.313454	0.416839				0.551471	0.716235	1.00181		1.05872		1.09653	0.274607							0.56254		1.86718	0.280848
	0.535299	0.381235	0.29103	1.10401	1.05172	0.755234	0.645448	0.628252	0.532999	0.241538				2.06192	0.374731	1.07099		1.3766		0.4917	1.19418							0.703346		4.09909	0.477988
	0.937237	0.956904	0.720256	1.69738	0.426844	1.4273	0.784439	0.613185	0.275769	0.427363				2.22371	0.951546	1.5708		1.26466		0.446556	1.24397							0.536541		1.50395	0.47477
	0.587603	0.647442	0.668287	1.1445	0.803341	2.7154	0.904532	1.91549	0.426877	1.95053				0.230644		1.21182		0.840158		0.90187	1.28598							0.815064		2.72112	0.863268
	0.65557	1.07604	0.489443	1.12777	2.25984	2.9675	1.18511	0.932577	0.400715	0.607276				0.292129		1.03552		0.35757		0.641423	0.439438							0.697451		0.846303	0.604604
	0.668452	1.16684	0.64706	1.59701	0.526612	1.41059	0.653863	0.613202	0.740276	0.574218				0.554326		1.22144		0.62681		0.736533	0.832997							0.758989		0.697093	0.896859
	0.586629	1.83652	2.13149	3.0788	0.722763	0.955708	1.22528	9.29837	0.159458	0.751833				1.61157		1.38237		0.702489		0.572633	1.32893							1.6681		0.892972	1.43949
	0.887027	1.33717	0.598994	1.39456	0.51176	0.77463	0.640292	0.336254	0.488919	0.687811				0.730145		5.74904		0.544999		1.66088	1.46762							4.50533		0.724398	1.10639
	0.498651	1.49023	0.34679	0.336266	0.67037	1.53577	0.384873	0.619085	0.742391	0.734223				0.199125		1.01288		1.00835		0.888232	1.24248							0.079304		0.636848	0.781214
		0.842455	0.46114	0.561713	0.703078	0.506162	0.256582	0.948557	0.215659	0.386299				0.541043		0.999019		0.956042		0.404259	2.0385							0.351257		0.360489	0.829852
		1.49981	0.427387	0.748361	1.2116	3.1422	1.04202	0.690541	0.618285	0.419355				0.6101		0.33864		3.87915		1.21346	0.482774							0.942732		2.44961	1.02421
		2.46485	0.33808	0.457198	1.38172	1.24321	0.684775	1.08379	0.405634	1.91194				0.426154		1.26133		0.53988		0.696424	0.392178							0.632436		0.694044	0.547977
		1.82512	1.04183	1.19673	1.09289	6.71336	0.736556	1.17151	0.192771	1.41209				0.381748		1.06046		0.472		0.914667	0.250148							0.825435		1.37528	1.49304
		1.6497	0.688635	0.990246	0.582334	0.31417	0.470491	0.834868	0.334838	0.804566				0.74791		1.1437		1.51422		2.10784	0.240645							0.746881		0.399278	0.980587
		0.337718	0.273268	5.03481	0.571555	0.965252	0.659879	0.919773	0.240346	1.14519				1.02411		2.52797		0.82256		5.60682	0.432805							0.793563		1.14228	0.786204
		1.04338	0.515305	0.399077	1.00354	0.54633	1.60726	0.680768	0.477744	0.704487				1.07792		0.83767		0.753506		2.269	0.689282							0.278658		0.651544	2.15315
		0.652533	0.477661	0.623603	0.55525	0.845972	0.361273	2.82052	0.406462	1.2827				1.11024				1.95458		2.05601	0.725152							0.556447		0.545885	1.09894
		0.554315	0.996062	0.524501	4.02579	0.798223	0.515532	0.471011	0.207339	3.45021				0.311391				0.231107		0.499427	0.537275							0.640005		1.23512	0.852955
		0.764319	0.649815	0.404205	5.99801	5.03908	0.362175	1.23097	0.300598	0.733258				0.254752				0.860195		0.907166	0.569335							0.71212		1.55039	1.05107
		0.967608	2.80356	0.49732	1.2287	0.483366	0.585924	1.15943	0.522121	0.40914				0.553928				0.89125		0.694778	0.284391							0.362978		1.02619	0.541428
		0.823212	0.621441	0.23989	0.512975	0.831597	1.48795	4.51056	0.43313	0.281094				0.90857				1.01493		1.89668	0.225799							1.10647		0.297843	0.743841
		0.539683	0.785469	0.272715	0.421725	0.694584	1.32156	0.716398	0.763542	0.694732				0.450838				0.411538		1.61021	0.810127							0.954164		1.18359	0.658568
		0.739539	2.34154	0.536081	0.889085	0.605457	0.66624	0.994706	0.279631	0.347799				0.568127				1.15937			0.546722							0.986903		0.570311	0.542597
		1.38094	4.92224	0.161963	1.59051	2.6796	1.29245	0.822199	0.556356	0.713333				0.671544				1.02178			0.495266							1.10251		0.483324	1.18131
		0.492661	1.54884	0.194954	0.75954	1.86013	0.572176	0.681455	0.240953	0.35029				0.875484				1.00415			3.30127							0.773019		0.622638	1.39895
		1.1349	0.696541	0.342066	0.514986	1.00808	0.611347	6.80324	0.603273	0.508691								1.71299			0.525094									2.36967	0.569804
		0.536189	1.09993	0.401298	3.42082	0.798819	0.238613	0.505499	2.30702	0.534434								1.67191			0.668672									1.21806	0.71464
		0.174592	0.0925126	1.69608	3.94708	1.69257	1.70346	0.679799	0.539686	0.61319								0.50713			0.282825									0.874049	1.26681
		1.04252	1.15291	0.376815	0.837316	4.77934	0.60579	0.939688	0.3981	0.484505								0.519435			1.10922									1.06712	1.34054
		0.810022	0.332435	1.66174	0.227426	2.24874	0.544869	1.7327	0.680525	0.526388								1.05674			2.04788									0.922357	0.423917
		3.65214	0.285101	2.264	0.636187	0.651829	0.698695	1.30399	0.515112	0.731934								0.827918			0.758652									0.814272	1.14287
		1.24243	0.487003	1.642	0.400328	1.53162	0.668205	0.477666	0.438508	0.514236								3.03802			0.85776									0.607419	1.44652
		1.94309	0.299974	1.75784	0.976439	0.750089	0.65896	2.1201	0.803471	0.686286								0.744448			0.384024									0.560825	0.577549
		1.02959	1.91962	2.06774	0.262995	5.6845	1.03858	0.850521	0.932628	0.618598								0.992081			1.88157									1.3879	0.801371
		1.53888	1.18306	1.64988	0.593778	1.58523	0.692332	1.33807	0.807443	0.590239								1.59205			0.512156									0.813101	1.05922
		4.55812	3.63004	3.58863	0.453065	1.06554	0.373248	0.281079	0.980994	1.36946								1.55832			1.35648									2.20511	7.0735
		0.490495	0.594724	0.683123	0.863484	2.02728	0.466991	0.850736	0.632881	0.923137								0.827455			0.916186									0.538469	0.341153
		0.678378	0.530921	0.646618	0.854901	1.52151	0.453255	0.928115	0.549459	0.822316								0.932862			0.996702									1.21245	0.369216
		0.439904	0.533483	1.40414	1.55511	0.506757	0.66575	1.03588	1.16291	0.425812								2.73111			3.46576									1.41586	0.499902
		0.249206	0.367077	0.289645	1.04233	1.55785	0.47626	1.30903	0.773993	0.484945								1.32979			0.529191									2.33662	1.23755
		0.377196	0.226015	0.27691	0.794432	3.63991	1.06458	0.660485	1.12973	0.618458								0.639094			0.869874									0.710637	1.052
		0.339998	0.331825	0.218313	0.36552	0.744698	1.10298	0.861911	1.13294	0.399375								1.14777			2.25529									0.357167	0.311488
		0.54397	0.277538	0.26893	1.10671	0.276521	1.0463	0.768948	0.837292	0.423717								0.350921			0.63876									1.00685	0.345458
		1.18082	0.41283	0.294844	0.596868	0.247263	0.415407	0.992833	1.12147	0.395455								0.44557			0.414606									1.40959	0.894904
		0.353841	1.31549	0.304799	1.26762	0.339557	0.434841	1.02603	0.778017	0.568919								0.552177			0.66777									1.54153	0.645673
		0.418127	1.77534	0.323013	0.623479	0.490242	0.561588	2.16975	0.521096	1.03811								0.506972			0.370129									1.40257	0.391174
		1.14718	0.670595	0.547122	0.441832	0.520346	0.314712	1.72515	0.386187	0.46925								0.664486			0.544522									1.13954	0.577915
		0.585534	7.10719	0.335618	9.01745	0.541887	0.757804	1.63211	0.544034	0.861126								0.257962			1.03292									0.727381	0.485285
		1.19012	0.515251	0.407086	0.268875	0.354631	4.86742	4.97009	0.551513	0.531555								0.867917			1.91185									0.42349	0.778896
		0.836998	2.34174	0.481234	0.766689	0.757213	0.66298	1.77132	0.533481	0.726804								0.808831			1.34945									1.81028	1.58318
		0.387906	0.344432	0.757831	0.525457	0.679303	0.363175	3.07222	0.498115	0.581016								1.79544			1.17764									0.744728	0.756767
		0.349231	0.560004	0.382788	0.748955	1.31238	1.3545	0.771638	0.337529	0.583656								0.163383			1.18533									0.487313	1.46926
		0.471137	0.590902	1.1076	6.10851	0.570982	1.00962	0.673246	0.54962	0.289659								0.238595			1.76881									0.714606	1.59284
		0.319036	0.627384	0.521243	0.689458	0.501326	0.804437	0.863578	0.346203	1.07309								0.389525			2.81948									0.686971	1.6714
		0.524235	1.28669	1.02158	1.51534	0.834259	0.628574	1.92087	0.308985	0.842698								0.342113			1.39798									1.00851	1.50017
		0.470054	0.76056	1.29148	0.747384	0.636761	0.95713	0.838072	0.192453	0.891169								0.857438			1.08088									0.470677	1.45195
		0.378369	0.242458	0.268355	6.55096	0.636688	1.5879	0.735289	0.427613	0.617764								0.625814			0.696836									1.18878	0.536722
		0.492765	0.268806	0.280366	0.814101	0.995188	1.24966	0.682649	0.354229	0.363144								0.25822			0.874328									1.01034	0.315624
		0.531361	1.47121	0.347425	1.07568	0.714799	0.894223	1.21234	0.531067	0.489929								3.02782			1.18847									1.09719	0.452148
		0.333548	0.778594	0.312873	0.352152	0.328946	1.39807	0.621844	0.32482	0.535324								0.515225			4.12933									1.42983	0.798751
		0.471419	1.34442	0.35928	0.731777	0.528376	0.815492	0.971986	0.403717	0.880397								0.649199			1.98605									6.54092	0.38174
		0.834033	0.650976	0.287276	1.12107	0.449834	0.94289	0.438443	0.675692	4.33863								1.5582			1.39061									0.516674	0.888228
		1.28862	0.96854	0.349086	1.47516	0.450568	1.51219	0.696841	0.481174									0.840107			0.628382									0.973239	0.748447
		0.522211	1.1766	0.473665	1.34375	0.447255	0.557162	0.809453	0.526267									0.281976			0.538617									0.98716	0.816475
		1.16123	1.36244	0.656675	1.37947	0.692178	1.47642	0.90316	1.51409									0.479463			0.351827									0.744324	0.281277
		0.643881	0.952912	1.71216	3.45239	0.759941	0.989554	1.13135	0.483415									6.18224			0.414564									0.477038	0.561982
		0.367859	1.0496	0.591644	10.1974	0.545729	1.02978	0.773575	1.07703									0.561901			2.05857									0.359574	0.61295
		0.354004	1.27	0.504707	1.91047	0.098376	0.471526	1.04598	1.16404									1.38189			0.861188									0.461653	0.269923
		0.455372	2.23269	0.851911	1.29371	0.387584	0.391801	1.38667	0.723907									0.446204			1.0419									0.524591	0.48124
		1.30529	1.41274	1.10312	0.368566	0.509811	1.33061	1.45925	1.01723									0.630573			0.880879									1.38387	1.05691
		2.43712	1.40887	1.34926	0.552849	0.96545	0.435706	1.03564	0.632574									0.623756			0.736692									0.351187	0.552342
		0.425348	1.97813	0.421751	0.314695	1.01523	1.21474	1.88618	1.38963									5.31374			0.741187									0.504965	0.450514
		3.40787	1.05011	0.34223	0.705051	0.698155	0.669566		0.396852									1.29082			0.876646									0.797264	0.393596
		0.476696	0.276745	0.520368	0.999916	1.21753	0.49177		0.648206									1.46685			0.877317									0.757035	0.509548
		1.49782	0.251211	1.2574	0.842828	0.476014	0.412639		0.550379									1.24133			0.759274									2.03841	0.670523
		0.403098	0.474448	2.29318	1.27043	1.75188	0.710384		0.46864									1.38857			2.4583									1.18842	0.326358
		0.436349	0.427079	1.06707	0.434861	0.569631	0.373966		0.694265									0.745302			0.735902									0.830535	0.452603
		0.364297	0.443102	0.281538	4.25181	0.819621	0.402529		0.556172									1.28725			0.673944									2.55445	0.946939
		0.33431	1.40712	0.2584	2.12625	1.306	0.984253		0.800394									0.401952			1.85609									0.499754	1.08217
		0.511267	0.751145	0.308007	2.40211	0.644888	0.31004		0.472305									1.77552			0.488709									0.375883	0.381587
		0.660684	7.82812	0.598348	2.96198	0.063469	0.716304		0.927782									1.13617			0.698098									0.720105	0.557704
		0.196712	0.511727	1.21544	0.370655	0.591758	0.507031		0.755515									5.07729			0.730172									0.486823	1.09827
		1.30423	1.07167	0.311956	1.49205	0.308528	0.719138		0.620774									0.985545			1.1271									0.967279	1.11959
		0.242344	0.242525	0.739102	1.00619	0.591723	0.918442		0.262834									2.02958			1.21849									0.452423	1.03596
		0.26736	0.445768	1.17394	0.620909	0.703972	0.623102		0.695072									0.469616			2.65941									0.584224	1.38433
		0.618144	0.605461	0.998901	0.738625	0.487107	0.470924		0.972098									0.514955			1.90769									0.494497	1.42197
		0.978495	0.618366	1.27565	1.27063	3.82178	0.692009		0.810423									1.28127			2.15861									0.614849	0.349186
		0.540908	0.193484	0.638496	1.02659	1.51419	0.840727		0.557709									1.20435			1.72429									0.550012	0.434447
		1.01941	2.21524	0.212824	3.80342	0.762921	0.824331		1.33324									0.974754			1.60221									0.908494	1.90533
		2.06194	1.02402	0.229525	2.44692	5.38185	0.742155		0.416065									1.07194			0.490678									0.677095	0.596595
		1.31126	1.27246	0.282175	1.08356	1.02109	0.627181		0.798505									1.56175			0.698075									0.30081	1.23132
		1.13823	1.64797	0.199292	2.33972	1.29806	0.752097		1.01586									0.685961			2.8612									0.206425	1.99598
		1.14847	1.45594	0.239989	1.12079	2.31384	1.0291		0.843338									4.6407			1.57286									0.495295	2.1333
		1.23647	1.69264	0.822772	1.92489	5.35115	1.19278		0.389197									0.914467			0.933447									0.883102	2.9785
		0.651897	1.62737	1.06507	1.92342	0.712699	0.668593		0.55654									0.300697			4.51787									1.96019	0.570953
		0.663123	1.13642	1.80404	1.09703	2.50587	0.410172		0.271258									0.802547			0.475698									1.50571	1.52213
		0.394409		1.53826	1.25989	1.50024	0.615937		0.669448									0.376958			1.17096									4.573	1.54136
		0.605946		2.93452	1.45358	1.14468	0.56841		1.01026									0.561887			0.501297									0.813939	1.49254
		0.565074		2.62737	0.525679	2.20217	2.03713		1.00245									1.32467			0.385544									1.09618	1.23618
		0.518257		0.312943	0.177817	7.51718	5.48688		1.11197									0.491392			1.69805									1.56346	0.328031
		0.404579		0.416451	0.358121	0.847846	0.261793		1.26477									2.42103			2.33413									1.39297	0.71066
		0.397945		0.32734	0.483795	3.07439	0.622677		1.09432									0.424096			0.671501									1.07135	0.944511
		0.567401		0.827473	1.24863	2.57836	0.920439		1.28335									0.535968			0.199175									2.81086	0.738468
		0.547801		0.51643	0.538425	1.79095	0.537327		1.41964									0.782871			0.500904									7.20349	1.24355
		0.570159		0.454673	1.43492	2.18175	0.954227		0.979159									1.0075			0.083097									0.883119	0.864931
		0.58091		0.534817	0.78492	2.3361	0.847771		2.14372									0.613464			0.33863									0.849232	0.788544
		0.824928		0.439243	7.35301	0.533092	6.91503		1.49741									0.391541			0.207282									0.843356	7.7793
		0.643412		0.678612	0.304527	0.670687	0.690097		1.37396									0.459655			0.435126									1.18773	1.98419
		0.608879		0.66266	0.513307	0.62707	1.03351		1.55725									1.47707			0.451046									4.6945	1.19205
		0.654812		0.678249	0.725195	0.284286	1.09632		2.19015									2.83077			0.544298									2.48712	5.24489
		0.668753		0.975505	0.516834	1.45695	1.03368		2.3024									2.03418			0.699889									3.31282	2.2149
		1.15785		0.987992	0.928462	2.71328	0.547804		0.901874									1.37646			0.922377									0.732749	0.602141
		2.26187		0.235695	0.740622	1.22734	0.490056		1.50023									1.17576			0.952979									0.476168	0.723992
		1.3211		0.915507	0.416703	1.11029	0.737713		1.98146									3.09272			1.94892									0.90259	0.72929
		4.75262		1.02504	0.371053	0.389979	0.891263		1.07246									2.37364			0.791585									1.22322	1.68161
		0.669129		2.08005	0.897168	0.267979	0.884032		0.77951									0.827377			1.15691									2.33187	0.722808
		7.79702		0.898085	0.612291	0.376404	1.44551		1.25847									0.428206			0.856273									1.29607	0.959736
		0.825352		1.15091	0.230043	0.428753	0.954861		2.80935									1.02152			0.966134									0.852892	0.848508
		2.26986		1.14935	0.193385	1.77771	3.88143		1.67828									1.10721			1.57451									4.78951	3.4732
		4.61789		0.844881	0.589258	1.16602	1.73887		0.360482									1.12868			1.1138									0.63866	1.72927
		1.1913		1.44752	0.532674	1.45536	11.8213		0.819361									0.374726			0.69037									0.323733	1.36895
		1.72708		4.82673	0.856705	0.740687	3.23039		1.45385									0.542262			0.674081									0.24596	0.708453
		4.74848		2.1049	0.587205	1.26547	1.3359		0.963784									0.075245			0.58039									0.518975	1.10284
		0.443723		1.04013	0.591397	0.515682	0.356013		1.0296									1.11861			3.09826									0.4836	1.58975
		0.42211		1.51031	0.380006	0.803583	1.54787		1.30743									0.598454			1.29393									0.909272	0.951416
		0.523286		3.31399	0.207992	0.621397	1.7478		2.6726									0.951319			0.461216									0.571087	2.15208
		0.655839		0.433328	0.418007	1.10044	1.27461		1.62325									1.05939			0.54296									0.836412
		0.590894		1.35671	0.372763	1.09875	1.39546		0.478043									1.77138			0.407339									0.563031
		0.586974		1.64377	0.484956	0.708435	1.9095		2.33803									0.974328			0.88494									1.85708
		0.473101		1.22578	0.272653	0.832012	0.941538		0.811581									1.87224			0.710328									0.39579
		0.39674		1.44687	0.41341	0.193762	1.05077		7.71356									0.987214			1.09876									1.03703
		0.681064		1.64882	0.506509	1.92805	2.9903		0.461215									1.05955			1.13852									1.2036
		0.806868		1.23285	0.942004	1.27107	2.31768		0.562703									1.38967			0.897301									0.624414
		0.817545		9.36132	1.00134	0.360978	1.14153		0.435104									0.976286			1.27984									0.488648
		0.887049		1.28942	1.03249	1.12186	2.35222		0.518653									5.10774			1.67705									1.06083
		0.690723		1.70596	0.569636	0.533489	0.468255		0.53624									1.12919			0.657222									1.14227
		4.50929		2.54672	0.648865	0.925885	0.518307		0.51297									0.725426			0.78598									1.17494
		0.797298		1.31708	0.415769	1.49224	0.263844		1.12748									3.44418			0.808123									1.9516
		1.99063		0.250552	1.09177	1.09374	0.507277		0.545689									0.772078			0.576926									1.36006
		0.940404		0.95921	0.400017	0.465899	0.849677		1.12769									3.26489			0.545566									1.01025
		0.460887		1.29848	0.573651	0.970408	0.7247		1.37754									0.354407			0.772471									2.04092
		0.260324		1.022	0.635321	1.11727	0.703427		0.677359									0.486701			0.726015									2.81673
		0.667555		0.664246	1.37061	1.00555	0.552262		0.51137									0.55604			1.04114									0.28201
		0.469805		0.312696	0.898953	3.19683	2.2615		1.12779									0.565127			1.30828									0.407725
		0.583933		0.795668	0.689827	3.3567	0.562598		0.324434									0.991224			0.965265									0.749972
		0.955806		0.766351	0.298796	0.478553	0.479717		0.803498									1.92374			0.389897									0.853844
		0.75335		1.16878	1.11238	1.05693	0.993952		0.58514									0.509726			1.09289									0.291534
		0.776668		7.39465	0.472521	1.30646	1.09472		1.13846									0.864133			0.7995									0.264511
		1.81871		3.43097	0.573557	0.713669	1.2213		0.337755									1.34194			0.345815									0.342489
		1.41549		0.759097	0.651457	0.784829	2.64116		0.67618									1.39964			0.472437									0.639312
		0.787676		0.719283	0.49663	1.40935	1.24495		0.675352									0.867693			0.593656									0.560788
		1.2053		0.477178	1.06541	1.16986	0.477591		0.597648									4.05697			0.349523									0.396852
		0.933856		0.732331	0.409402	5.17267	0.374515		0.800532									0.475125			0.481723									1.0323
		0.715697		0.945351	2.62755	1.62912	1.15108		0.711327									0.523952			0.419071									0.490799
		0.281735		0.923873	1.55779	0.521105	1.94953		0.472806									0.979308			0.406825									0.55668
		0.486459		1.90031	0.59964	0.733066	0.621948		0.468029									1.36468			0.468181									0.608931
		0.562528		2.46574	1.48206	1.25266	0.94003		1.1854									0.509274			0.21889									1.44596
		0.667911		0.41124	2.79908	0.250489	0.921886		0.449499									0.686161			0.577634									0.47765
		0.560532		1.62942	0.325625	0.431586	0.726769		0.614024									0.36471			0.662355									1.33391
		0.686692		0.387888	1.23124	2.37939	0.828296		0.576739									0.781683			0.8494									0.93605
		0.69455		7.46979	0.970605	2.31224	0.459595		0.736928									1.2942			0.600427									0.752408
		0.688595		1.58796	1.22104	1.08256	1.16872		0.781771									2.41926			1.09859									0.438013
		0.718041		4.30692	1.53105	2.29359	0.879153		0.516832									1.11884			0.933171									0.694355
		0.745486		0.358725	1.07223	3.24652	0.392044		0.612038									1.16515			1.14088									0.326482
		0.856631		0.47904	1.10358	1.41633	1.17803		1.3087									1.92404			2.54355									0.824148
		0.697035		0.858258	1.86274	2.84293	1.95613		0.707092									1.67115												1.05552
		1.50684		1.17182	1.6016	0.51295	1.73674		0.599731									0.90104												0.915967
		0.571604		0.519066	1.75867	0.640001	1.00786		1.06672									0.566541												0.93932
		0.545177		0.419843	0.554248	1.01241	2.04988		1.39093									1.35827												1.77977
		0.497717		0.205239	0.853223	4.64993	2.02382		1.21544									0.889568												1.14451
		0.421582		0.361645	1.83153	0.509924	1.62726		0.254912									1.80019												0.377084
		0.320997		0.388334	0.44019	4.3988	1.95149		1.62406									0.363574												6.9566
		0.635019		1.10271	1.66274	0.62036	0.856231											0.664658												4.77669
		0.456991		1.46559	0.671463	0.451307	0.578896											1.2706												0.711869
		0.481169		1.59631	0.997566	0.539906	1.10156											1.56455												0.346566
		0.428577		0.480521	1.20398	0.946765	1.90004											1.21669												0.631603
		0.661233		0.617804	0.930697	0.924526	0.334665											3.22741												1.67259
		0.725031		0.366927	0.612039	1.55983	0.94699											0.541358												1.27032
		0.917279		0.220794	1.20219	1.01581	1.31417											0.694095												0.24545
		2.34526		3.43708	0.828764	0.905635	1.20682											1.23038												1.6647
		0.484803		2.16314	1.42283	1.83115	1.07165											0.846961												1.37441
		0.424688		0.202525	1.69918	1.40939	3.24262											1.17019												1.46042
		0.293592		0.16936	0.990951	2.6097	1.28546											0.805265												1.13065
		0.356349		0.283327	3.72437	4.48562	0.984466											0.673364												0.669819
		0.360584		0.332348	1.18225	0.803777	1.08339											1.47493												0.327694
		0.426153		0.388711	1.20556	0.928744	3.01215											0.628321												0.648192
		0.260758		0.328879	0.78969	0.534018	1.77506											0.761088												4.09328
		0.582407		0.237521	0.820028	1.08012	1.22869											0.839886												1.59847
		0.251898		0.470657	0.771079	1.15563	0.275666											0.579381												0.774992
		0.398839		0.344111	8.92532	1.28001	0.879278											0.408556												0.723002
		0.376414		0.642198	0.957476	1.78908	1.00969											0.510008												0.71447
		0.360714		0.4373	0.379367	1.10112	1.06265											0.813877												1.22214
		0.455256		0.243716	0.675394	1.20886	0.993241											0.518247												1.1347
		0.572661		0.647013	7.6136	1.04331	0.235822											1.46168												1.45399
		0.273223		1.30207	1.26813	1.52259	0.587811											2.77559												1.17789
		0.378141		0.507718	3.02123	1.3229	0.446239											0.861394												0.901916
		0.422701		0.459378	1.27063	8.5477	0.575572											0.301942												3.43368
		0.307177		0.827461	1.54449	1.36314	0.553367											0.423133												1.00288
		0.39674		0.973389	1.29218	1.76459	0.62758											0.454717												0.736382
		0.441691		0.982642	1.14324	2.8062	1.51625											0.28232												1.17916
		0.378021		0.354829	2.23933	2.75348	1.0155											0.511224												1.12685
		0.3044		0.442492	1.20068	1.82607	2.7241											0.536667												0.59564
		0.413436		0.588514	3.64121	0.399852	1.96838											1.0264												1.26734
		0.403863		0.408702	3.87244	1.11605	1.07571											0.57583												0.903052
		0.423189		0.59354	1.88241	1.4974	0.952364											1.34199												1.19019
		0.354395		0.617939	1.17078	6.14506	0.499951											0.912234												1.26474
		0.402319		0.525383	2.22552	1.31211	0.559604											1.12879
		0.463091		1.61857	1.16359	1.14138	1.92624											0.700321
		0.36046		0.514198	3.47964	0.393447	0.410895											1.02142
		0.626594		1.59176	1.74828	3.20938	2.2962											0.366902
		0.876085		0.525981	1.58531	1.88694	0.554591											0.676568
		0.427619		0.562705	0.424025	1.62844	1.00314											0.859915
		1.21174		0.325777	1.13257	0.484741	1.3119											0.557867
		0.430903		0.371174	1.27101	3.39251	1.6844											0.755293
		0.4274		0.604353	0.467858	1.77943	1.12675											1.97333
		0.48087		0.574071	0.287713	1.0193	7.98489											0.8356
		0.572244		0.639707	0.192739	0.558867	1.53819											0.509425
		0.83734		0.255968	0.19021	0.706405	0.910585											0.759538
		0.383201		0.181645	0.480225	0.869338	2.10698											0.825254
		0.425795		0.404259	0.214475	1.40765	2.44837											0.702174
		0.947821		0.44128	0.670703	0.486427	1.57463											1.869
		0.597025		0.331357	1.20659	1.01327	1.15715											0.385895
		0.533536		0.431654	0.938501	1.10942	1.28845											0.270614
		0.579091		0.766351	0.337081	0.659496	0.578277											0.532622
		0.502586		0.514883	0.89301	0.822659	0.45564											0.79021
		0.620009		0.70005	1.01852	0.679947	0.584612											0.500008
		0.709069		0.585117	1.26745	0.645429	0.727149											0.742339
		1.0844		1.14779	1.80724	0.482067	1.40555											0.692546
		0.366903		0.252336	1.14239	0.825687	0.578524											0.70649
		1.98866		0.341133	0.387467	1.00355	0.513961											0.52889
		1.76104		0.756321	0.360359	1.43935	1.10482											0.936564
		0.648738		0.395652	0.220178	0.903727	0.755695											1.30734
		0.790141		0.50264	0.277105	1.13814	0.236719											0.171878
		0.778314		1.0318	0.416587	0.699417	1.40434											2.39059
		1.29118		0.391961	0.649841	2.52922	1.92023											2.21349
		3.21806		0.875525	0.441745	4.05222	1.0999											0.350589
		1.08714		0.792395	0.572994	0.277675	1.26423											0.707206
		1.03827		0.731517	0.322682	0.549973	0.94589											1.31348
		1.79036		0.682222	0.961278	0.964326	1.54618											1.24668
		0.80061		1.24272	0.579045	0.338393	0.659955											1.15111
		5.39661		1.17559	1.21616	0.472665	1.67388											1.45321
		0.60834		0.336989	4.52962	0.466318	0.648511											0.955678
		1.80784		1.914	4.40932	0.558588	0.508867											0.706404
		1.25286		0.406789	1.47958	0.472365	0.31478
		0.231269		0.31936	0.917472	0.657099	0.510678
		0.392574		0.347672	0.598273	1.13186	0.242806
		0.431111		0.389791	1.41277	0.695106	0.473314
		0.512342		0.445933	0.683259	0.262983	0.365669
		0.460097		1.58827	6.91188	0.446645	0.377505
		1.58607		2.14341	1.23859	0.447454	0.972791
		2.31518		1.21727	0.85037	2.86978	5.57758
		0.61283		4.0957	0.378962	0.345904	0.595129
		1.40749		1.00141	1.71491	0.500509	0.362821
		0.995986		3.1381	1.60038	0.356029	1.25121
		2.31572		1.11282	1.15793	0.423336	0.222018
		1.33934		2.16559	1.37136	0.504443	0.789399
		2.28695		0.822211	1.417	0.629794	8.64369
		0.936096		0.551667	0.378638	0.804247	0.952657
		0.341105		0.48246	1.05656	0.640323	1.11331
		0.367737		3.38227	1.35409	0.558964	1.01401
		0.582976		1.30477	1.26657	0.804517	1.27146
		0.619554		1.04593	1.03758	1.10562	0.41837
		0.593839		1.39327	0.346184	0.326705	0.988722
		0.546362		1.45403	0.630293	0.725831	1.2678
		0.611462		1.5388	0.58819	0.601353	0.457973
		0.573547		8.82769	2.04099	0.991877	0.98966
		1.68387		4.11435	2.04886	1.89462	0.826786
		0.912393		1.23733	0.541409	5.17607	5.86009
		0.593283		1.62296	1.42803	2.55086	1.38509
		1.04367		4.49672	3.2013	10.5782	1.02017
		1.53968		0.403478	0.873583	1.00303	0.641965
		1.71184		0.282155	0.680292	0.648396	2.14209
		0.477391		0.309817	1.45274	1.89385	0.732147
		0.471286		0.622779	1.06771	1.32613	0.439964
		1.22071		0.802121	2.44999	42.7323	0.255269
		0.481039		0.962522	1.04264	4.85996	0.834746
		0.510485		1.07881	1.23998	1.23236	0.207316
		1.09974		0.510381	0.821309	0.956915	0.398047
		0.644193		0.972172	1.34865	0.276768	0.337719
		1.13119		2.7867	6.40507	1.28359	0.311722
		1.56776		0.742105	0.431155	1.44082	0.42298
		2.14842		0.372888	0.370911	3.51586	1.44832
		1.02003		0.334944	1.06504	1.31082	0.370229
		1.46794		1.13339	0.63079	2.19057	0.355079
		6.08529		1.73418	2.82979	1.80678	0.400728
		0.400909		3.47065	0.705676	0.382859	0.619811
		0.454785		1.01045	0.697991	2.14696	0.317815
		0.231052		0.82018	6.27481	1.71186	0.20524
		3.34598		0.352963	0.540054	1.18586	0.97302
				0.393894	0.23086	3.89782	0.583077
				0.357038	0.353023	0.84519	0.436117
				0.49829	0.256653	0.948939	0.446895
				0.381644	0.440937	4.92384	0.295691
				0.769031	0.25207	4.3074	0.479551
				0.756796	0.306215	2.53741	0.294528
				0.495378	0.258643	4.18588	0.356253
				0.74468	0.388817	1.25823	0.592688
				0.501801	0.441959	1.00448	3.364
				0.615918	0.324867	0.575819	1.59536
				1.6091	0.351379	1.09801	1.87465
				0.721129	0.374348	0.985581	1.21628
				0.407221	0.410568	0.587682	1.1762
				0.533968	1.13226	0.559174	0.543906
				0.416106	0.633536	0.911195	0.468496
				0.221709	0.420578	0.863317	0.540151
				0.41251	0.597034	0.945515	0.630194
				1.59675	0.402886	0.898905	0.504954
				0.999461	0.455162	4.62746	0.571725
				6.19287	0.313978	1.20367	0.741538
				1.29974	1.01368	0.634686	0.96392
				1.18425	0.419207	0.491551	1.17172
				0.380764	0.546072	1.76793	1.30573
				1.40557	0.546193		0.200588
				1.1526	3.79761		0.248779
				2.25116	0.71505		0.365993
				3.21956	0.802615		0.97697
				1.51753	1.06141		1.30187
				0.299912	0.508297		0.890444
				0.293923	0.424896		1.84987
				0.605525	0.390167		1.18135
				0.830645	0.577719		1.1203
				1.25899	1.15597		0.417872
				1.15073	0.988284		1.12891
				2.61126	1.12593		0.982687
				0.260823	0.739557		1.01983
				1.22149	1.66928		0.973757
				1.57033	1.75479		1.20054
				0.505843	0.887076		0.39642
				0.951005	0.724716		0.659422
				1.57792	1.15132		0.544454
				1.29455	0.262512		0.850213
				1.52349	0.505747		1.23994
				1.84048	1.08495		0.740479
				3.19131	0.67282		0.676518
				2.17579	1.07474		0.771605
				0.764822	1.1375		1.54892
				1.00275	0.816716		1.60468
				3.52974	1.84192		2.09212
				7.84581	0.685374		7.1958
				0.680602	5.5679		0.472228
				2.32723	0.412668		2.31372
				1.73074	0.539282		0.979376
				1.31333	0.634964		0.713879
				1.6526	0.64926		0.718058
				5.79049	0.457599		0.652031
				3.7404	0.542404		1.22219
				1.67123	0.763103		0.869523
				1.20525	0.534011		0.717782
				0.420384	0.679684		0.859382
				0.704792	1.03388		0.495765
				0.803355	1.3464		5.759
				0.998171	0.928023		1.94891
				0.306033	2.22854		0.662526
				7.2482	1.82358		2.54949
				1.78634	0.965779		0.395837
				3.64396	1.65995		1.04637
				3.64599	0.537734		0.125004
				0.87918	0.800774		3.06851
				4.42406	0.99687		2.1578
				2.08454	1.05126		0.34865
				1.55815	1.05101		0.425234
				1.53204	0.983464		0.335269
				1.59519	1.37713		0.608493
				1.15931	1.31431		0.308625
				1.56103	4.6923		0.743832
				0.446298	0.595503		1.22168
				0.375384	0.691295		0.786655
				0.922647	1.31684		0.612049
				0.679393	1.21121		0.233978
				0.591828	1.01958		0.972168
				0.552763	3.99092		1.07552
				1.84204	1.38467		0.590526
				1.47315	5.84128		0.195156
				0.535054	1.41573		0.306987
				0.941884	1.27405		0.373981
				0.293281	1.37205		0.495508
				0.367098	1.0769		0.30037
				1.38455	1.12384		2.33298
				0.385009	1.07409		0.328354
				0.452456	0.620811		0.271562
				0.588203	1.35037		0.760491
				1.28828	5.06727		0.699758
				0.240102	1.4792		0.915209
				0.347989	1.32444		0.540503
				0.424189	1.28164		0.699958
				0.475585	0.246357		0.246152
				0.53457	0.484713		0.294528
				0.608117	0.939353		0.447808
				0.690769	0.749598		0.378252
				0.767903	1.12661		0.793119
				0.871969	2.95095		0.994201
				0.65751	0.953253		1.66951
				0.443131	0.914531		1.07953
				0.510415	0.706823		1.05385
				6.22937	0.661716		1.75967
				5.5605	1.89759		1.17202
				0.597875	0.961967		3.62583
				0.286832	0.716802		6.50041
				0.467826	0.551875		0.288847
				0.739595	0.812301		0.298017
				8.55329	1.48577		0.381242
				0.478068	2.20359		0.888818
				1.07691	0.443921		0.421277
				1.1209	1.00984		0.515425
				0.631992	1.18293		0.720392
				0.361422	0.864295		1.92415
				0.390157	4.85164		1.43128
				0.79608	0.950726		1.22278
				0.307168	3.65461		0.921558
				0.576402	0.530674		0.679981
				0.606565			0.507675
				3.68308			0.382638
				0.659883			0.455156
				0.628859			1.25541
				0.462322			0.840436
				1.59234			1.0173
				1.63629			1.44458
				2.5345			0.873507
				1.19297			1.15441
				0.822481			0.806647
				0.964243			0.768664
				1.04889			0.903085
				1.10767			4.67059
				1.02303			1.80552
				0.971777			1.99627
				0.875525			0.841083
				4.02823			1.24338
				1.03426			2.42301
				3.79411			0.989635
				3.21557			0.961601
				1.07371			1.10594
				2.85435			4.80627
				0.388588			1.3791
				0.432783			0.882838
				0.415048			1.00951
				1.03185			0.997136
				0.714656			1.66607
				1.07516			1.82447
				6.78653			1.59535
				0.765259			2.04077
				0.468921			2.61856
				0.410841			1.31023
				0.367416			0.570651
				0.477263			1.83395
				0.605958			0.619691
				0.409936			0.749253
				0.818884			1.29024
				1.09439			0.335144
				0.742152			0.244194
				0.255685			0.173855
				0.358355			1.33401
				1.01097			1.23389
				0.551451
				1.21719
				0.436508
				0.182632
				0.403519
				0.434665
				0.341375
				1.84427
				0.13317
				0.502768
				0.40936
				0.507368
				0.750471
				0.467741
				0.501252
				0.479842
				0.632519
				0.516338
				0.805275
				0.508985
				0.857065
				0.865722
				0.906252
				0.741327
				0.594261
				0.632983
				0.590985
				0.460878
				0.646683
				0.863502
				0.536791
				0.368967
				0.573904
				0.751392
				0.418944
				1.38406
				0.725331
				1.40674
				1.04249
				1.54878
				1.6659
				0.264755
				0.653812
				0.666766
				1.28322
				0.897352
				0.675
				0.327782
				0.827635
				0.883711
				1.37182
				0.25545
				0.383461
				0.280983
				0.559552
				0.357236
				0.518281
				0.507175
				0.925589
				0.577627
				5.16704
				0.585715
				0.476684
				0.676629
				0.682267
				0.443325
				1.28828
				0.575198
				1.039
				1.39583
				1.39719
				0.386934
				0.637363
				0.70071
				1.41323
				2.65331
				0.65345
				1.52458
				0.399253
				1.24812
				0.902673
				1.55484
				0.730417
				0.873126
				0.210768
				0.505032
				0.784826
				0.457568
				0.550859
				0.55308
				1.12267
				0.524839
				0.553821
				1.13712
				0.479122
				0.633156
				1.1766
				0.218974
				0.198921
				0.799052
				0.442126
				3.48112
				0.612411
				0.948963
				0.69968
				0.635709
				1.55329
				0.427788
				1.79919
				3.34436
				0.238706
				0.535028
				0.731122
				1.00805
				0.855493
				5.0068
				5.14298
				1.98927
				1.12193
				1.23032
				0.85285
				0.57886
				0.323741
				1.01497
				1.5489
				1.7555
				1.06248

## Sheet: Fig.2b
Plot
	No light					0.01 mW mm-2					0.2 mW mm-2
	log ([MCH]left/[MCH]right)	Mean	SEM			log ([MCH]left/[MCH]right)	Mean	SEM			log ([MCH]left/[MCH]right)	Mean	SEM
	-1	0.9668	0.01431			-1	0.9524	0.02028			-1	0.9604	0.01559
	-0.39794	0.9334	0.01439			-0.39794	0.8821	0.02093			-0.39794	0.9098	0.02792
	-0.30103	0.8712	0.02111			-0.30103	0.8297	0.02755			-0.30103	0.8557	0.02997
	-0.154902	0.7804	0.02023			-0.154902	0.7337	0.03309			-0.154902	0.7923	0.02764
	-0.0457575	0.6581	0.02459			-0.0457575	0.6438	0.03642			-0.0457575	0.6481	0.04002
	0.0457575	0.4636	0.02965			0.0457575	0.4657	0.02974			0.0457575	0.5259	0.03377
	0.154902	0.3329	0.02767			0.154902	0.3865	0.03983			0.154902	0.3249	0.03949
	0.30103	0.1758	0.03089			0.30103	0.1565	0.02663			0.30103	0.174	0.03691
	0.39794	0.0962	0.01931			0.39794	0.129	0.02556			0.39794	0.1566	0.03813
	1	0.0516	0.01507			1	0.0397	0.02152			1	0.1114	0.03603
Raw data
	No light												0.01 mW mm-2												0.2 mW mm-2
	10vs100	40vs100	50vs100	70vs100	90vs100	100vs90	100vs70	100vs50	100vs40	100vs10			10vs100	40vs100	50vs100	70vs100	90vs100	100vs90	100vs70	100vs50	100vs40	100vs10			10vs100	40vs100	50vs100	70vs100	90vs100	100vs90	100vs70	100vs50	100vs40	100vs10
	1	1	0.75	1	0.888889	0.142857	0.857143	0.928571	1	1			1	0.875	1	0.714286	0.666667	0.428571	0.3	0.928571	1	1			1	0.833333	1	0.888889	1	0	0.714286	1	1	0.5
	1	1	0.9	0.75	0.666667	0	0.857143	1	1	0.666667			0.875	0.952381	1	1	0.857143	0.25	0.6	1	1	1			1	1	1	0.666667	0.666667	0.444444	0.6	0.928571	1	0.333333
	1	1	1	0.4	0.916667	0.166667	0.25	0.666667	0.875	1			1	1	1	0.928571	1	0.333333	0.625	1	0.833333	1			1	1	0.818182	0.6875	0.666667	0.333333	1	1	0.666667	1
	1	1	1	0.909091	0.9	0.285714	0.666667	1	1	0.777778			0.875	1	0.727273	0.875	0.5	0.3	0.1	0.954545	1	1			1	0.944444	1	0.833333	0	0.538462	1	0.875	0.857143	0
	1	1	1	0.727273	0.583333	0.4	0.75	1	1	0.857143			0.666667	0.833333	1	1	0.285714	0	0.555556	0.8	0.833333	1			1	0.933333	1	0.928571	0.9	0.625	0.933333	1	1	1
	1	1	0.947368	0.8	0.545455	0.142857	0.571429	0.6	1	1			1	0.571429	0.75	0.8	0.375	0.857143	0.75	0.454545	1	1			1	1	0.8	1	1	0.066667	0.833333	1	0.923077	1
	0.888889	1	0.75	0.785714	0	0	0.272727	0.8125	0.8	1			1	0.777778	1	0.8	0.428571	0.833333	1	0.8	1	1			1	1	0.846154	0.916667	0.428571	1	0.666667	0.8	0.941176	0.75
	1	1	0.888889	1	0.7	0.333333	0.266667	1	0.9375	1			1	0.8	0.923077	0.2	0.5	0.692308	0.958333	1	1	1			1	0.923077	1	1	0.75	0.538462	0.866667	0.272727	1	1
	1	0.833333	0.666667	1	0.4	0.714286	0.166667	1	0.9	1			1	1	0.363636	0.5	0.25	0.631579	0.9375	0.769231	1	1			1	1	1	1	0.5	0.333333	0.538462	1	0.888889	0.944444
	1	1	0.75	1	0.6	1	0.727273	0.846154	0.833333	1			1	0.8	0.5	0.333333	1	0.857143	0.428571	1	1	1			1	1	1	0.533333	0.545455	0.444444	0.764706	1	0.3	1
	1	1	0.866667	0.222222	0.5	0.571429	0.875	0.9375	0.7	1			1	1	0.6	0.666667	0.6	0.714286	0.7	1	0.857143	1			1	0.947368	0.75	0.857143	0.6	0.333333	0.454545	1	1	1
	1	1	1	0.5	0.5	1	1	1	1	1			1	0.9	0.5	0.583333	0.333333	0.666667	0.666667	0.6	0.888889	0.857143			1	0.857143	0.571429	0.5	0.4	0	0.866667	0.875	1	1
	1	1	0.916667	1	1	1	1	1	1	1			1	0.75	1	1	1	0.571429	1	1	0.894737	0.428571			1	0.933333	0.857143	0.846154	1	0.647059	0.928571	0.5	1	1
	1	1	0.833333	0.75	1	0.75	1	0.8	0.666667	1			1	1	1	0.4	0.5	0.307692	0.9375	0.933333	0.642857	1			0.9	0.944444	0.727273	0.545455	0.166667	0.5	0.25	0.666667	1	0.933333
	0.923077	0.666667	1	0.866667	0.555556	0.916667	1	1	0.8125	1			1	0.9	0.833333	1	0.75	0.0625	0	0.8125	0.4375	1			0.894737	0.875	0.8	0.625	0.4	0.466667	0.8	0.833333	0.833333	0.846154
	1	1	0.833333	0.6	0.857143	0.222222	0.5	1	1	1			1	1	1	0.952381	0	0	0.571429	0.833333	1	1			1	0.923077	0.7	0.6	1	0.25	0.769231	1	0.785714	1
	1	1	0.9	0.833333	0.8	0.5	1	0.555556	1	1			1	0.833333	1	1	1	0.333333	0.529412	0.25	0.857143	1			1	1	1	0	0.416667	1	0.75	0.8	1	1
	1	1	1	0.875	0.333333	0	0.9	1	0.916667	1			1	0.833333	0.428571	1	1	0	0	0.714286	0.833333	1			1	1	1	0.857143	0.5	0.571429	0.6	1	1	1
	0.833333	1	1	1	1	0.666667	0.666667	0.5	1	1			0.6	1	1	0.928571	0.916667	0	0.933333	0.75	0.8	1			1	1	0.888889	0.714286	0.714286	0.714286	0.888889	0.8	1	0.888889
	1	0.909091	1	0.75	0.928571	0.363636	0.8	0.888889	1	1			1	0.8	0.818182	0.909091	0.5	0.625	0.666667	0.4	0.8	0.947368			0.882353	0.9	1	0.777778	0.666667	0.8	0.9	1	0	1
	1	0.75	1	1	0.5	1	1	0.636364	1	1			1	0.5	0.833333	0.833333	0.857143	0.166667	0.636364	0.909091	0.818182	1			1	1	0.4	1	0.777778	0.888889	0	1	0.4	1
	1	1	0.909091	0.714286	1	0.5	0.666667	0.5	1	1			1	1	1	0.5	0.818182	0.714286	0.333333	0.8	1	1			1	1	0.7	0.8	1	0.909091	0.4	0.818182	0.8	1
	0.923077	1	1	1	0.444444	0.5	0.285714	0.454545	1	1			0.666667	1	0.866667	0.923077	0.666667	0.666667	0.7	1	0.636364	1			0.5	0.818182	1	0.928571	0.545455	0.692308	0	0.625	0.8	1
	1	1	1	0.857143	0.636364	0.75	1	1	1	0.933333			1	1	0.866667	0.875	0.75	1	0.666667	0.8	1	0.916667			1	0.928571	1	0.888889	0.428571	0	0.416667	0.583333	0.705882	0.777778
	1	1	1	0.5	0.5	1	1	1	1	0.857143			1	1	0.571429	0.666667	0.25	0.888889	0.5	0.9	1	1			0.833333	0.363636	0.545455	0.923077	0.666667	0	0.176471	0.9	0.636364	1
	1	0.916667	1	0.8125	0.428571	0.888889	0.888889	1	0.875	1			1	1	0.727273	0.538462	0.5	0.75	0.8	0.666667	0.823529	0.95			1	0.75	0.818182	1	1	0.166667	0.375	0.888889	0.75	0.909091
	1	0.888889	0.8	1	0.833333	0.333333	1	0.5	1	1			1	0.9	0.818182	0.888889	0.785714	0.666667	0.3	0.666667	1	1			0.95	1	1	1	1	0.090909	0	0	1	1
	1	1	0.6	1	0.8	0.076923	0.375	0.846154	1	0.916667			1	1	0.875	0.6	0.8	0.333333	0.833333	1	1	0.75			0.875	0.9375	1	0.8	0.75	0.666667	0.428571	1	1	1
	1	1	0.666667	0.75	1	1	0.8	1	1	0.75			0.888889	0.6	1	1	1	0.125	0.916667	1	0.916667	1			1	0	0.166667	1	0.714286	0.25	0.833333	0.777778	0.666667	0.833333
	1	1	0.866667	1	0.5	1	0.888889	1	0.9375	0.714286			1	0.647059	1	0.428571	0.333333	0.333333	0.75	0.857143	1				1	1	0.9	0.666667	0.4	0	0.6	0.307692	1	1
	1	1	1	0.833333	0.714286	0.25	0.5	0.909091	1	1				1	1	0.1	0.909091	0.571429	0.625	1	1				0.75	1	0.857143	0.9	0.333333	0.3125	0.555556	0.666667	0.875	0
	0.933333	1	1	0.75	0.777778	1	1	1	0.833333	0.9				1	0.923077	1	1	0.583333	0.571429	0.857143	0.916667				0.909091	0.875	0.9375	0.923077	0.666667	1	0.727273	0.9	1	1
	0.916667	0.333333	0.833333	1	0.8	1	0.5	1	1	0.941176				1	1	0.25	0.7	0.4	0.222222	1	0.95				1	1	0.8	0.8	0.8	0.555556	1	0.909091	1	1
	0.333333	0.888889	1	0.875	0	0.333333	0.6	0.833333	1	0.888889				1	1	0.818182	0.5	0	0.4	1	0.777778				1	0.923077	0.909091	0.5	0.333333	0.6	1	0.777778	0.625	0.75
	1	0.923077	0.95	0.75	0.5	0.9	0.875	0.809524	1	0.9375				0.894737	1	0.5	0.454545	0.285714	0.666667	0.958333	1				1	0.923077	0.833333	0.769231	0.833333	0.571429	0.8	1	0.909091	1
	1	1	1	0.444444	0.75	0.6	0.785714	0.785714	0.857143	1				0.714286	0.333333	0.833333	0.5	0.5	0.285714	0.928571	1				1	0.923077	1	0.5	1	1	0.909091	0.909091	1	1
	1	1	0.777778	0.75	0.3	0.777778	1	0.727273	0.75	1				0.785714	0.6	0.882353	0.555556	0	0.571429	1	1				1	1	0.6	0.6	0.5	0.333333	0.909091	0.8		1
	1	1	1	0.833333	0.5	0.333333	0.666667	0.958333	0.941176	1				1	0.923077	1	0.5	0.444444	0.875	1	0.923077				1	0.666667	1	0.75	1	0.75	1	1		1
	1	1	0.6	0.8	0.444444	0.5	0.666667	0.866667	0.666667	1				0.571429	0.615385	0.4	0.666667	0.666667	0.4	0.777778	0.888889					1	1	1	0.545455	0.571429	0.833333	1		0.8
	1	0.95	0.941176	0.666667	0.666667	0.25	0.818182	1	0.4	1				1	0.642857	0.714286	0.857143	0.4	0.125	0.928571	1					1	1	0.888889	0.454545	0.166667	0.888889			1
	1	1	0.909091	0.666667	0.5	0.666667	0.8	0.818182	1	0.956522				0.933333	0.625	1	0.916667	0.8	0.4	0.909091	0.857143					1		1	0.5	0.4	0.923077			1
	1	1	1	1	1	0.166667	0.333333	0.4	1	0.9375				0.857143	0.857143	0.555556	1	0.75	0.666667	0.571429	0.785714					1		0.941176		0.5	0.4			0.916667
	1	1	1	1	1	0	0.375	0.4	1	1				1	0.625	0.9	0.866667	0.333333	0.666667	1	0.75					1		0.875		0.5	1			1
	1	1	0.857143	1	0.625	0	0.5625	0.866667	0.666667	0.909091				0.5	1	1	0.555556	0.428571	0.785714	0.947368	0.222222							0.764706		0.583333	0.454545			0.916667
	1	0.846154	1	0.666667	1	0.285714	0.111111	0	0.5	1				0.875	0.666667	0.6	0.375	0.428571	1	0.75	0.166667							1		0.555556	0.941176
	1	1	0.5	1	1	0.666667	0.5	0.636364	1	0.923077				1	0.857143	0.75	0.6	0.230769	1	0.571429	1							0.923077		1	0.928571
	0.625	1	0.75	0.875	0.923077	0.307692	0.666667	0.8	1	1				0.928571	0.875	0.857143	0.6	0.5	0.875		0.6							0.571429		0.375	0.666667
	0.909091	0.846154	0.933333	0.909091	0.75	0.8	0.6	1	1	1				1	1	0.944444	0.363636	1			1							1		0.363636	0.875
	0.888889	0.909091	0.769231	1	0.916667	0.666667	0.75	1	1	0.4				0.888889	0.941176	1	0.4	0			0.75							1		0.375	0.875
	1	1	0.428571	1	0.8	0.333333	0.857143	0.75	1	1					1	0.333333		0.1			0.5							0.333333		0.8	0.047619
	1	0.555556	0.818182	1	1	0.5	0.25	1	0.933333	1						0.857143		0.833333			1							0.777778		1	0.555556
	1	0.8	0.833333	0.5	1	0.857143	0.75		1	1						0.777778		0.5			1							0.333333		0.0625	0
	1	1	0.428571	1	0.25	1	0.833333		1	1						0.6		1			1							1		0.090909	1
	1	1		0.625	0.5	0.857143	0.9		0.947368							1		0.666667			1							0.846154		0.153846	0
	1	1		0.111111	0.833333	0.75	1		0.941176							0.5		0.6			0.944444							0.9		0.428571	0.777778
		0.615385		0.363636	0	0.5	1		0.571429							0.454545		0.857143										1		0.0625	0.833333
		1		1	0.538462	0.777778	0.727273		0.4							0.35		0.4										0.5		0.111111	0.75
		1		0.666667	0.4	0.727273	0.866667		0.769231									0.571429										0.769231		0.454545	0.5
		0.75		0.428571	0.8	0.2	0.5		0.8									0.5												0	1
		1		0.8	1	0.857143	0.916667		1									0.4												0.888889	1
		1		0.75	0.4	1	0.9		1									0.8												0.333333
		0.933333		1	0.866667	0.714286	1		1									0.333333												0.5
		1		0.857143	0.6	0.2	0.636364		0.705882									0.5												0.533333
		1		0.153846	0.636364	0.2	0.333333											0.857143												0.428571
		1		0.25	0.9	0	0.1											0.75												0.142857
		0.636364		0.933333	0.5	0.047619	0.4											1												0.875
		0.666667		1	0.444444	0.428571	0.222222											0.2												0.333333
		1		0.823529	0.5	0.857143	0.9											0.692308												1
		0.857143		0.5	0.333333	0.4	1											0.7												0.545455
		1		0.909091	0.8	0.25	1											0.666667												0.857143
		0.923077		0.727273	0	0.4	0.285714											0.833333												0.5
		1		0.846154	0.666667	0.857143	0.833333											1												0
		1		0.666667	0.333333	0.666667	0.928571											1												0.230769
		0.941176		0.4	0.777778	1	0.875											0.6												0
		1		0.333333	0.333333	0.666667	1											0.777778												0.285714
		0.692308		0.333333	0.875	0.571429	0.909091											0.5												0.3
		0.933333		0.666667	0.363636	0.888889	1											0.909091												1
		0.769231		0.8	0.5	0.75	0.909091											0.357143												0.7
		1		0.333333	0.833333	0.5	0.142857											0.25												0.833333
				1	1	0.555556	0											0.9												0.5
				0.4	0.625	0.222222	0.875											0.6												0.666667
				0.75	0.714286	0.285714	0.545455											0.5
				0.846154	0.769231	0	0.272727											0.666667
				1	0.6	0.111111	0.4											0.571429
				0.882353	0.5	0.375	0.333333											0.428571
				1	0.333333	1	0											0.7
				1	0.4	0.75	0.25											0.8
				0.692308	0.666667	0.555556	0.333333											0.545455
				0.928571	0.333333	0.5	1											1
				1	0.888889	0.857143	0.6											0.75
				1	0.833333	0.7	0.25											1
				0.785714	1	0.5	0.666667											0
				0.6	1	1	0.9											0
				1	0.8	0.222222	1											0.333333
				1	0	0.625	0.666667											0.375
				0.8	0.833333	0.666667	0.875
				0.5	0.333333	0.75	0.9
				1	1	0.625	1
				0.833333	0.4	0.916667	0.2
				0.714286	0.666667	0.444444	0.8
				0.9	0.777778	0.666667	0.733333
				0.75	1	0	0.785714
				1	0.6	1	1
				0.9	1	1	0.571429
				0.727273	0.846154	0.25	1
				0.7	1	0.090909	0.8
				0.625	0.75	0.3	0.5
				0.666667	0.555556	0.142857	0.076923
				1	0.625	0	0
				0.666667	0.666667	0.142857	0.5
				0.966667	0.5	0.625	0.6
				0.6	1	0.625	0
				1	0.4	0.636364	0.555556
				1	0.333333	0	0.8
				0.888889		0.5	0.8
				0.909091		0.625
				0.333333		1
				0.923077
				1
				0.857143
				0.727273
				0.333333

## Sheet: Fig.2c
Plot
	No light					0.01 mW mm-2					0.2 mW mm-2
	log ([MCH]left/[MCH]right)	Mean	SEM			log ([MCH]left/[MCH]right)	Mean	SEM			log ([MCH]left/[MCH]right)	Mean	SEM
	-1	0.6	0.02686			-1	0.6081	0.01851			-1	0.5134	0.02952
	-0.39794	0.638	0.01881			-0.39794	0.7498	0.02377			-0.39794	0.5554	0.02558
	-0.30103	0.915	0.03643			-0.30103	0.8562	0.03426			-0.30103	0.6084	0.02408
	-0.154902	1.059	0.0487			-0.154902	1.038	0.03221			-0.154902	0.7819	0.04357
	-0.0457575	1.253	0.05894			-0.0457575	1.071	0.05325			-0.0457575	0.8846	0.04658
	0.0457575	1.457	0.07056			0.0457575	1.089	0.03846			0.0457575	1.037	0.05504
	0.154902	1.184	0.04637			0.154902	1.101	0.04097			0.154902	0.8699	0.03262
	0.30103	1.099	0.04323			0.30103	1.041	0.0324			0.30103	0.8	0.02942
	0.39794	0.9627	0.03431			0.39794	0.9739	0.02352			0.39794	0.7933	0.02378
	1	0.8064	0.03048			1	0.8541	0.0223			1	0.6039	0.01974
Raw data
	No light												0.01 mW mm-2												0.2 mW mm-2
	10vs100	40vs100	50vs100	70vs100	90vs100	100vs90	100vs70	100vs50	100vs40	100vs10			10vs100	40vs100	50vs100	70vs100	90vs100	100vs90	100vs70	100vs50	100vs40	100vs10			10vs100	40vs100	50vs100	70vs100	90vs100	100vs90	100vs70	100vs50	100vs40	100vs10
	0.902152	0.257125	0.258612	0.791173	1.96822	0.928438	0.813111	0.966939	1.70217	1.28008			0.525211	0.40492	0.457413	1.26109	1.21635	0.46068	0.561235	1.10014	0.212346	1.08238			0.354985	0.264729	0.818557	0.142459	0.5292	0.268196	1.0007	0.754204	0.64712	0.707745
	1.06065	0.204115	0.667032	0.670741	0.784238	0.627793	3.83245	0.370224	2.33576	0.59013			0.379654	0.301807	0.302017	0.528611	1.55951	0.722499	1.36384	0.591095	0.43555	0.550087			0.326322	0.307814	0.366611	0.370222	1.47549	1.02196	0.08117	0.263715	0.880465	0.353362
	0.561595	0.261997	0.263689	0.788664	1.77999	2.55458	0.699393	0.517359	0.858285	0.455213			0.694456	0.700776	0.520823	0.413163	0.670864	1.00671	0.879636	0.452143	0.315798	0.557341			0.34106	0.242173	0.407805	0.48928	1.71285	1.05926	0.989487	0.172779	1.15133	0.224613
	0.636668	0.177527	0.448044	1.06559	2.6552	1.08889	1.75186	0.443366	0.854718	0.49351			0.434035	0.516616	0.285306	0.89854	1.73902	0.941464	0.983361	0.726068	0.962625	0.165789			0.195352	0.567715	0.429848	0.780794	0.307476	2.48346	0.339927	0.201411	1.03601	0.620808
	0.39084	0.212327	0.420041	0.734169	1.02607	5.62032	2.47076	0.65377	3.63101	0.525156			0.385479	0.277298	0.437484	0.746139	0.815387	1.2031	0.994263	1.04578	1.55577	1.4731			0.299609	0.210655	0.234901	0.396337	0.698161	0.914927	0.757585	0.855421	0.981339	0.443945
	0.752341	0.235655	0.255883	0.615523	1.4015	0.880795	7.49295	0.990233	0.542084	0.519925			0.609504	1.07799	0.289299	0.503227	0.887012	0.974625	1.1107	0.37999	0.349338	0.609782			0.495179	0.202023	0.243581	0.332227	0.671488	5.52009	0.74053	0.773867	0.980858	0.377043
	0.418551	0.260553	0.29688	0.293085	0.285643	1.36634	0.809959	2.04786	0.800315	0.610384			0.384325	0.216851	0.29313	0.56981	0.649145	1.60876	1.36702	0.246392	0.490399	0.322068			0.341264	0.21188	0.303282	0.41462	0.755419	0.997444	1.19041	0.165244	0.380473	0.307164
	0.314388	0.249223	0.513943	0.895685	1.82355	2.4524	1.22771	0.712412	1.78733	0.67131			0.314335	0.617558	0.495096	0.541367	0.625657	0.84659	2.28609	0.486179	0.249682	0.596863			0.597576	0.192348	0.657631	0.810212	0.716291	1.06492	1.51931	0.296007	0.683631	0.276129
	0.428729	0.3271	0.501272	1.87924	2.31947	0.926418	1.78489	0.490927	1.09657	0.419124			1.3586	0.375573	0.776429	0.975794	1.23627	1.27218	0.880838	0.700466	0.358105	0.408951			0.033842	0.395587	0.233209	0.69369	1.13052	1.03276	0.828144	1.0335	0.405187	0.47375
	0.496327	0.258923	0.30505	1.3617	0.612568	0.509405	0.600323	0.338106	0.554537	0.740645			0.229816	1.02076	0.697619	1.31136	0.56298	1.86848	0.28665	0.485257	0.318531	0.619639			0.47143	0.257931	0.310331	0.915558	1.00134	0.863095	0.204621	0.513862	0.391341	0.630086
	0.451657	0.240415	0.435643	0.694149	0.28023	1.11681	0.986681	0.638983	0.643108	0.528667			0.346424	1.06533	0.775486	0.808348	1.10243	0.601545	0.821036	0.724429	0.270128	0.874306			0.273391	0.17207	0.090929	0.926992	0.214409	0.468239	0.72627	0.676254	0.903544	0.322076
	1.1446	0.233036	1.21646	0.294522	1.14768	1.30841	0.713111	0.486147	0.356168	0.405977			0.454492	0.492365	0.373121	0.694449	0.677755	0.692798	0.872411	0.268512	0.796655	1.11776			0.244539	0.501912	0.393256	0.315072	0.468997	2.45004	0.956739	0.46358	0.501935	0.548931
	0.915284	0.320554	1.08256	0.542241	0.366209	1.34609	0.275986	1.06605	0.578514	0.874			0.268335	0.452505	2.00835	0.904025	0.75016	0.241133	0.840981	0.701925	0.508541	1.10319			0.287139	0.356237	0.249459	0.121595	1.08472	0.315079	1.53123	0.794107	0.45076	0.834406
	0.91531	0.587193	0.484002	0.56457	0.24549	0.275956	0.643017	1.31769	0.433521	0.690954			0.268995	1.26315	0.809717	0.757014	0.830377	0.988957	0.103787	1.06511	0.992843	0.865461			0.536566	0.275034	0.388058	0.254571	0.894979	1.45751	0.220906	0.690076	0.481862	0.947914
	0.438454	0.238194	1.11673	0.618196	0.920799	4.91286	0.595197	0.613899	0.89579	0.239748			1.03645	1.27145	0.987513	1.40526	0.799473	3.11786	0.87433	0.263084	0.260757	1.62202			0.569502	0.475539	0.547385	0.020779	0.319907	0.565428	0.873429	0.984792	0.905836	0.850206
	0.399502	0.283636	1.05246	0.731096	0.579804	1.37388	0.961435	1.00763	0.711703	0.265356			0.695658	1.56489	2.1882	0.962327	0.613688	0.506099	0.202777	0.741941	0.425451	0.652355			0.681679	0.524484	0.64416	0.987601	1.26484	0.582191	1.21553	0.929632	0.954296	0.604914
	0.739791	0.320276	0.809335	0.74496	1.34761	0.664775	0.918456	0.489819	0.434681	0.672172			1.00289	0.708861	1.56047	1.71816	1.31023	5.63242	1.01585	0.294797	0.416405	0.5135			0.216497	0.463373	0.827244	0.325583	0.431621	0.562716	1.45925	0.717097	1.42221	1.43463
	0.372377	0.400443	0.683565	0.931292	0.687065	4.21694	0.177722	0.523487	0.481711	0.307135			0.262771	0.404637	1.02419	0.484421	0.818192	1.37933	0.998287	0.462173	0.533086	1.06701			0.31194	0.41488	0.576137	0.322482	0.390532	1.4473	0.365521	1.22332	0.746424	0.459572
	0.4974	0.469564	0.741954	1.47028	0.416871	0.891523	0.626792	0.690355	0.418746	0.349418			0.414003	0.729093	0.700237	0.242726	0.958703	4.25387	1.06936	1.71623	0.537229	1.46499			0.204891	0.286436	0.397855	3.4303	0.441403	0.964656	0.643921	0.603817	1.22528	0.48465
	0.212812	0.543077	0.987956	0.494945	1.61483	0.506607	2.93603	0.822483	0.351969	0.466039			0.749195	0.387639	0.430888	1.79962	0.870273	0.950105	1.53425	0.92101	0.488646	0.270358			0.221578	0.50358	0.405968	0.246314	0.240756	0.877995	0.937404	0.547016	0.84091	0.26668
	0.550703	0.729173	0.919395	0.346184	1.40288	0.682635	0.876848	0.565915	0.671842	0.363899			0.400648	0.325253	1.87647	0.293938	1.62052	1.9265	0.611585	0.888179	0.542966	0.768612			0.273507	1.39695	0.781597	0.319663	0.695655	5.53075	0.959653	1.05915	1.23354	0.366119
	0.300259	0.836825	0.955732	0.220937	2.00555	0.945186	1.11692	0.817968	0.407333	0.529015			0.952157	0.593528	1.65366	1.89877	0.961232	1.18219	0.72587	0.306651	1.00002	0.538261			0.483413	0.726657	0.609054	0.416898	0.177149	0.92191	1.2705	0.559237	2.76598	0.570779
	0.374036	0.685827	1.5666	0.171221	0.669924	1.45222	3.59304	0.792683	0.618831	0.316174			0.831138	0.653366	1.17594	0.884134	0.859854	0.571494	1.16241	0.583722	1.23664	0.552923			0.386906	1.13151	0.892762	0.440352	0.291979	0.248192	1.16322	1.09026	1.40033	1.12049
	0.322456	1.01362	0.18316	0.533649	1.26125	1.14581	0.838853	0.956586	1.26656	0.689659			0.398867	0.525679	0.257311	2.11955	0.391928	0.585559	1.79415	0.952763	0.774018	1.32185			0.195567	0.25664	0.255705	1.03063	0.513271	1.06432	1.08212	0.931187	0.826581	1.22395
	0.324643	0.352054	0.654233	0.367341	0.37364	0.409721	1.0617	0.879947	1.05673	0.241122			0.423104	0.705386	0.378851	1.50473	1.14951	1.04625	1.47253	0.75485	0.492072	0.978123			0.238134	0.274756	0.825598	0.804594	1.52864	1.07895	2.06574	0.405316	0.659042	1.26999
	0.460753	0.234227	0.323987	0.62377	0.469605	0.566528	0.919618	0.544898	0.582411	0.24517			0.02883	0.537225	0.423318	1.30176	1.37464	1.03069	2.87418	0.680779	0.515008	0.983296			0.42354	0.25152	0.836965	0.610573	0.681559	0.923508	5.23423	0.191694	0.444548	1.21665
	0.366196	0.635593	0.553673	0.837098	0.776173	1.06215	1.75151	0.753819	1.29859	0.475829			0.429316	0.793702	0.425439	0.93504	1.23573	1.27462	2.05307	0.884464	0.695587	0.76346			0.269797	0.308498	1.09924	0.969057	0.479701	3.93388	1.39748	1.55808	0.577245	2.29654
	0.359149	0.211613	0.370226	0.578961	1.13124	3.18615	0.944196	0.732168	0.886659	0.431576			0.55052	1.09791	0.431247	1.38514	0.892043	1.42203	2.04086	0.350409	0.436283	1.06248			0.458115	0.189103	1.77478	0.255703	0.859226	1.03378	1.19811	0.832456	0.574787	0.884334
	0.357807	0.214708	0.31435	0.707481	6.29328	0.880393	0.728261	0.845071	0.760401	0.360507			0.285647	0.5707	0.390043	1.22641	1.72941	1.75068	5.75667	0.616255	0.28794	0.791135			0.163366	0.551551	0.603082	0.211707	0.262979	2.96122	0.65076	1.17029	1.37196	1.23665
	0.599324	0.44907	0.258586	0.652413	0.747653	1.00324	0.887855	0.816949	0.634878	0.745387			0.529745	0.697468	1.02094	0.328542	3.8005	0.705087	0.449744	0.649265	0.659706	0.750338			0.312748	0.166682	0.793856	0.260949	0.218228	0.32257	0.923601	0.606963	0.853532	0.229431
	0.755282	0.354502	0.243028	1.6679	1.11194	3.29257	0.776934	1.02057	0.502813	0.679874			1.63699	0.614817	0.873345	0.892416	1.08008	0.74926	0.530697	1.77628	0.89774	0.551787			0.391676	0.219495	0.178587	0.629178	0.301459	0.18502	0.946486	0.819746	1.17452	0.470778
	0.448101	0.301174	0.381584	0.801617	0.296557	1.42734	1.28831	1.0607	7.30257	0.634196			0.290841	0.640337	1.66942	0.698842	1.10679	1.03625	0.727377	0.39839	1.05635	0.602045			0.44947	0.227156	0.193983	0.895201	0.510625	1.36122	1.50835	0.55653	1.17319	0.508637
	0.909004	1.14872	0.457929	0.779352	0.455952	0.674114	0.764493	1.33512	0.681734	0.340886			0.404358	0.709348	0.784847	1.34185	1.1839	4.08877	0.627857	0.47476	0.752764	0.711391			0.381972	0.225163	0.540152	0.247177	0.782457	0.846463	0.557619	1.16441	0.756423	0.476847
	0.453562	0.285928	0.303992	0.534949	0.271352	0.911059	0.510878	1.70311	0.752688	0.623278			0.369846	0.663524	1.06582	0.679856	2.08605	0.499975	1.67091	1.14339	1.086	1.0292			0.729182	0.149475	0.202142	0.516027	0.454043	0.973128	0.43196	0.994199	0.708347	0.503724
	0.753787	0.296496	0.587233	0.507238	0.27841	1.36932	1.45711	1.07521	0.844812	0.432854			0.946716	1.09963	0.849594	0.548495	0.890203	0.655109	0.533064	0.515044	0.923413	0.49132			0.693119	0.180258	0.2162	0.509878	1.43255	0.714797	0.912349	2.36515	1.16666	0.308402
	0.358669	0.41073	0.716037	0.391936	0.58275	1.15041	0.756313	0.303777	0.972294	0.45024			0.281146	0.56765	1.41397	0.737344	0.605173	1.22183	1.23606	0.525349	0.453889	0.485715			0.516865	0.105675	1.02984	0.314508	0.794219	2.61914	1.15719	2.30983	1.10237	0.474783
	0.236902	0.224515	0.702614	0.395171	0.39649	1.79893	0.675853	0.688881	2.04981	0.308246			1.06854	0.854215	0.422062	1.28973	0.375709	0.596473	0.652044	0.924519	1.07145	0.619854			0.370876	0.284582	0.238805	0.805062	0.792842	0.504519	0.723937	0.497075	1.35174	0.51004
	0.27201	0.176449	0.574866	0.497441	0.428528	0.298536	1.6554	0.427509	0.890226	0.378023			0.334698	0.606722	0.438316	1.06991	0.466929	0.436905	0.914824	0.433951	1.38933	0.671734			0.235917	0.325203	2.05487	0.825534	1.22624	0.218059	1.05299	0.386164	0.157444	1.04884
	0.248091	0.634562	0.799245	0.635526	0.479112	0.523662	0.879958	0.445445	0.666057	1.28944			0.649445	0.28072	0.597421	1.10888	0.340943	0.39185	0.834492	0.478498	0.799323	0.90759			0.48604	0.571655	0.254304	1.33954	2.75317	0.555718	0.976601	0.910262	0.462781	0.409717
	0.27797	0.355148	1.32001	0.74533	1.24627	1.70335	1.38562	0.583088	0.860731	0.505616			0.589136	0.429206	0.668249	1.96866	0.89429	0.700516	1.27269	2.37741	1.30355	0.624954			0.663939	0.228407	0.495979	0.807366	0.793734	0.885757	1.15814	0.46109	0.500228	1.30144
	0.248117	0.469881	0.564865	0.573816	1.203	1.05425	0.477409	0.677826	1.02515	0.179855			0.296974	0.593839	0.545479	1.2635	1.07789	0.16482	1.09786	1.51467	0.838263	0.374966			0.530811	0.459302	0.648299	0.549397	0.314086	1.43072	1.19246	0.215324	1.25751	0.403948
	0.521532	0.390655	1.02041	1.08087	1.05359	3.56339	1.33546	0.448517	0.439611	1.11379			0.466598	0.862591	0.840644	1.84405	0.605377	0.858576	0.708194	0.90377	0.448684	0.533812			0.629527	0.430599	0.506441	0.668085	1.6856	1.06273	1.16955	0.245323	1.33874	0.577212
	0.788269	0.303923	0.760239	0.597375	0.446746	1.74773	0.442307	0.409788	0.703076	0.701361			0.302712	0.953963	0.265537	1.33583	0.823832	0.196136	0.966877	0.781573	1.21782	0.513541			0.658511	0.390335	0.21722	0.433466	0.711871	1.22768	1.87643	1.35625	0.565164	0.357078
	0.374167	0.429832	0.672005	0.667053	0.967699	1.84668	1.18567	0.422017	0.546088	0.509005			0.410343	0.609992	0.357766	0.412413	0.610626	0.856797	0.606132	2.86829	0.778652	0.494114			0.569572	0.312159	0.546316	1.50266	0.691203	0.651672	1.22636	0.933927	0.819024	0.364963
	0.273187	0.408309	0.278506	0.628643	0.301749	1.58782	0.614634	0.766699	0.398129	0.683755			0.290841	1.17687	0.733151	0.983325	0.264982	0.339746	0.322893	1.05692	0.350582	1.07729			0.858457	0.634052	0.406309	0.660662	0.466902	0.890922	1.40539	0.556934	0.490836	0.300878
	0.233827	0.357243	0.304906	1.31215	0.739247	0.779656	0.549678	1.92461	0.603839	0.605268			0.27803	3.32928	0.604922	0.340669	0.593781	0.861122	1.60427	0.454381	0.800263	1.36188			0.492509	0.482186	1.22246	0.789329	5.80513	0.734055	1.10451	1.04135	1.0668	0.395894
	0.334754	0.302781	0.355672	0.879903	0.347076	2.05885	1.81	0.867029	0.807638	0.529873			0.310428	1.39408	0.510631	1.57692	2.16973	0.402285	2.67236	4.21478	2.88833	0.820505			0.991581	0.274756	1.55652	0.699397	1.09121	1.18595	1.21026	1.02576	0.570218	0.316081
	0.629161	0.358124	0.39946	0.962188	0.284862	1.25451	1.62177	0.49287	0.628823	0.497919			0.345546	1.04031	0.789311	0.863687	0.890319	0.290026	1.91367	0.543594	0.473962	0.609437			0.459953	0.752738	1.18723	0.938548	1.30574	1.42618	0.589229	1.07271	1.29552	0.423589
	0.63359	0.782088	1.09662	1.18362	0.286847	2.23238	1.57656	0.501455	0.863849	0.445929			1.11234	0.392593	0.252564	1.2413	0.810245	0.846079	1.06302	0.367745	0.413865	0.325542			1.09981	0.325104	0.562091	0.365329	0.205111	0.90503	1.00995	0.34875	0.706752	0.512889
	0.342213	0.451473	0.950299	1.39322	0.503087	0.227258	1.45977	0.397658	0.633462	0.891508			0.24306	0.353795	0.295616	0.801428	0.606999	0.538346	0.617949	1.72263	0.637362	0.503127			0.444785	1.30356	0.555504	0.735201	0.638764	0.605994	0.863635	0.668771	1.30824	0.284374
	0.45765	0.186177	0.703434	0.557056	0.400685	1.83716	1.37149	0.500835	0.77242	0.550912			0.261658	0.481759	0.691019	1.56009	1.68861	1.65991	2.13806	0.991644	1.50744	0.354418			0.357189	0.31494	0.384759	0.303535	1.18482	0.728738	1.2095	2.66573	0.714239	1.10212
	0.620225	1.02831	0.346794	0.666242	0.580813	1.08746	2.10259	0.433188	0.870469	0.525146			0.391967	0.535204	0.44611	1.06755	0.487425	1.35769	1.58076	1.2967	0.976608	0.719596			1.09313	0.358241	1.61384	0.560599	1.12739	0.61474	1.11694	0.79894	1.26696	0.271493
	0.621606	0.185905	0.583671	0.286985	1.02971	1.24835	1.43417	0.922032	0.463041	0.73601			3.19246	1.59978	0.317815	0.777613	0.470706	0.726231	0.937928	0.479734	1.81263	0.951557			1.0426	0.619875	0.480874	0.257325	0.594777	0.830729	1.15681	0.531847	0.623448	0.213033
	0.275047	0.591081	0.665886	0.234995	0.604503	1.23442	1.02701	1.24213	0.386486	0.43484			0.534967	1.32989	0.462277	1.86838	0.465281	0.599502	0.96959	1.22749	0.49859	1.13337			0.904452	0.228789	0.87723	0.477344	0.67001	0.391003	0.34604	1.4648	1.29547	0.38794
	0.695745	0.270567	0.88035	0.51454	0.721186	0.752906	1.19378	6.54514	0.462114	0.612546			0.975864	0.760032	0.565246	1.02972	0.863192	0.754716	0.324793	1.21417	0.644589	0.962197			0.642146	0.365168	0.716433	0.988544	0.454074	0.693294	0.98904	2.15683	1.66524	0.821745
	0.414042	0.288181	0.906217	0.434221	1.53855	1.17492	1.43841	1.38169	0.559053	1.38328			1.84248	3.04758	0.45292	1.73343	0.763883	1.13974	1.00883	1.5122	1.00219	0.807381			1.18069	0.215406	1.09074	0.967325	0.28489	0.36366	0.726194	1.5639	1.37588	0.330542
	0.382178	0.408428	1.81222	0.921064	0.349633	6.4255	1.50714	0.805525	0.538896	0.711148			0.339314	1.72876	0.806497	0.723597	0.905124	1.19958	1.5914	0.273059	1.05807	1.01584			0.596545	0.56899	0.730651	1.63936	1.03835	1.15099	0.976535	1.37963	0.282732	0.369505
	0.522762	0.545066	1.32845	0.840067	0.730971	1.23827	1.42406	0.542593	0.426651	0.692671			0.28075	0.964584	0.653223	1.553	0.975361	0.824646	0.421253	0.474858	3.29946	1.36658			0.830349	0.474728	0.821207	1.52964	0.640784	0.350236	1.17034	0.886628	0.783539	0.318346
	0.435429	0.297703	1.23186	0.917266	0.679296	4.82218	1.41653	1.0049	0.827465	0.945823			0.400648	0.876326	0.868721	0.27372	0.2225	1.02247	0.720405	0.963072	1.35205	1.7186			0.468381	1.93434	0.355845	1.53947	0.92023	2.51972	1.64352	1.4437	0.852313	0.391233
	0.934429	0.263083	0.404072	0.770493	1.42747	1.08354	1.0535	0.756574	0.374379	1.45307			0.393525	2.25671	0.51057	1.61213	0.398319	1.46071	1.10525	0.66981	0.388463	0.751506			1.03396	4.08598	0.515634	5.85274	1.89926	1.75361	4.35113	1.70827	0.671916	0.453652
	0.228944	0.357461	0.453019	3.06242	5.30215	1.22491	2.24157	1.06125	0.852824	0.705406			0.383039	0.912517	0.540087	1.0369	0.737223	0.341277	0.536944	1.04947	0.876135	1.60017			0.582286	0.460413	0.461995	1.8192	0.803923	2.32362	0.590472	0.4371	0.871142	0.502956
	0.321988	0.275951	0.333907	0.893484	1.30537	1.64904	2.81553	1.10819	0.675397	0.447175			0.63154	0.355394	1.17802	0.423174	0.775729	0.624462	2.18033	1.6136	0.789838	0.757797			0.533417	0.300201	0.340584	3.28298	0.893242	0.971795	0.953212	0.408596	2.05187	0.386246
	0.281536	1.55995	1.12994	0.479418	2.34965	3.12782	0.648849	2.18432	0.604688	0.58664			0.434035	0.665158	1.47766	0.290911	0.331525	1.15004	1.6218	0.863349	0.923418	0.875728			0.327764	0.311644	0.491693	1.38267	0.851793	0.29574	0.290674	0.2858	0.520181	0.560521
	0.34897	0.977066	0.448389	1.29343	1.23641	0.686011	0.407899	1.4116	1.23692	0.694845			0.235442	0.570838	0.994877	1.13726	0.46602	0.738649	0.816841	4.70991	1.16024	1.17632			0.286287	0.336802	0.801374	2.33656	0.611444	1.35036	0.513164	0.622004	0.401945	0.279544
	0.268452	0.618921	2.19414	0.398927	1.51826	1.80666	0.474511	1.52066	1.83609	1.13703			0.382248	0.438596	0.88878	0.70853	0.621722	0.615483	0.702264	1.1596	0.367442	1.59569			0.718852	0.1409	0.601885	0.388498	1.99421	0.693648	0.324252	0.344042	0.521074	0.421633
	0.270933	0.401684	7.24689	0.715898	1.72635	6.76182	0.706281	2.87939	0.711703	0.630425			0.331004	0.511855	0.74522	0.476606	1.16919	1.07132	0.772533	1.73297	1.03493	1.0132			0.38626	1.79769	0.516645	0.641839	1.98488	1.25328	1.10644	1.24382	0.899376	0.374862
	0.489642	0.215755	0.880382	0.799617	1.02674	1.13811	0.599022	0.854611	1.09918	0.581392			0.211107	0.35432	0.690926	0.584834	0.555459	1.12213	0.75884	5.19645	0.690775	1.12822			0.492092	0.569308	0.915173	0.404031	2.33382	0.030571	1.48784	1.10938	1.67224	0.817514
	0.422691	0.238175	0.730238	1.0918	0.214515	2.51628	0.4017	1.55567	0.80924	0.554585			0.628671	0.69402	0.838498	0.886717	0.974815	2.72175	0.806836	1.6931	0.432336	1.56777			0.588764	0.786488	0.893359	0.681261	1.0637	0.680071	0.970621	1.92381	1.03982	0.44583
	0.261637	0.26773	1.61291	0.398976	0.551795	1.95028	1.06879	0.574244	0.53235	0.517259			0.377499	0.589508	0.43008	0.913696	0.305516	0.958591	1.842	1.73641	2.11294	1.33262			0.216391	2.69493	1.11251	0.452396	0.516641	1.49127	0.696414	0.759188	1.17527	0.358688
	0.398105	0.315634	1.23906	2.31005	1.36235	0.454662	0.588765	0.476165	0.928349	0.644879			0.249601	1.55019	0.573501	1.46997	1.56343	1.25629	1.07549	0.376224	1.05443	0.894243			0.303519	0.638571	0.931147	1.00137	0.537081	1.401	4.80813	1.46294	1.2431	0.234088
	0.238134	0.2626	0.466786	1.98191	0.81572	2.25538	1.49103	0.291119	0.589764	0.652455			0.545903	0.592393	0.596116	0.864363	1.69449	1.1985	1.19405	0.10507	0.504268	1.83859			0.276035	0.38429	0.724567	2.55189	0.905118	1.91348	0.415419	1.57026	1.10283	0.422952
	0.370228	0.250651	0.83872	1.22503	1.2379	0.941402	0.96814	0.475212	0.618437	0.276111			0.41706	0.448805	0.504314	1.68214	0.705757	1.19911	0.700307	0.693795	0.782874	1.13041			0.314869	0.547481	0.613361	0.574616	3.61935	4.727	0.480631	1.01615	1.01774	0.210556
	0.479336	0.348245	0.818733	0.816067	0.783095	0.728393	2.06193	0.290861	0.390772	0.696705			0.306916	0.596609	1.07787	1.12341	0.897664	0.523048	0.730633	0.747901	2.16581	2.84199			0.700365	0.493483	0.701478	1.02215	0.438896	5.33546	1.72839	1.11666	1.90503	0.285365
	0.317759	1.0464	0.513361	1.27656	9.23648	1.35218	1.02562	0.540793	0.49144	0.352011			0.547849	0.445533	0.681065	4.12146	0.390156	0.645245	0.740981	0.548567	1.32283	0.783391			0.407558	0.705458	1.76273	0.956814	0.525925	0.964975	0.605858	0.931603	0.701892	0.878488
	0.351127	0.240891	1.05866	4.45125	0.31394	0.944061	1.97369	0.665349	1.14972	0.53044			0.479347	0.862803	1.07624	1.55213	0.468107	0.591423	1.09369	0.51687	0.6931	0.466725			0.407725	1.20086	0.699384	0.179668	1.01529	1.074	0.645941	1.05987	1.20824	0.961931
	0.51784	0.370145	0.543568	0.706399	0.82707	1.33472	1.2446	0.741633	0.820649	0.586903			0.485699	1.48772	0.371718	2.29985	0.664279	1.06013	0.633641	0.340786	0.752287	1.36216			0.272506	0.908824	0.343176	0.171723	1.28801	0.992578	0.970669	1.75556	1.29405	0.385177
	0.368977	0.363337	0.593091	1.28942	1.2114	0.498202	1.12029	1.51846	0.428112	0.8327			0.383171	0.602986	0.423144	0.248559	0.749162	0.494151	1.13381	1.28803	0.556718	1.28693			0.477687	1.35846	0.349941	0.301058	5.25029	1.31532	1.2272	2.64715	0.732578	1.08685
	0.348741	0.344607	0.810401	1.04933	1.04615	0.77481	2.59923	0.326753	0.255322	0.605271			1.67959	0.993756	0.48743	0.338579	1.06386	1.08214	0.516464	1.00304	0.4213	1.72801			0.81577	1.26957	0.509784	0.430566	1.6146	1.31949	1.06529	2.52474	2.78704	0.337835
	0.301251	0.312302	1.12163	1.6844	0.87329	3.66147	1.0273	0.698914	0.690682	0.477326			0.589595	0.680371	0.708962	0.591736	1.11502	0.604376	0.422126	0.796411	0.738964	1.5552			0.950222	0.17594	0.758288	0.388573	1.02877	1.12731	0.874917	0.278302	1.12504	0.913444
	0.832915	0.346151	0.251894	1.35756	0.357318	3.92578	0.653413	0.519533	0.941819	0.553181			0.297704	1.13391	0.266881	0.554645	5.61006	0.904358	0.575626	0.663497	0.708155	1.95111			0.466023	0.431688	0.358371	0.452433	2.72228	0.881939	1.80391	0.908123	0.569451	0.210556
	0.413389	0.903343	0.331954	0.85846	0.453347	1.31456	1.51867	0.68642	1.30521	4.19361			0.936659	0.863889	0.882115	0.554883	1.01808	0.940603	0.339343	1.33211	0.492239	2.50327			0.81067	0.310769	0.353695	0.598444	0.361454	0.65494	1.27327	0.679489	0.402872	0.368163
	0.211235	0.302638	0.322581	0.964293	0.798791	0.696602	1.09457	0.856446	0.394551	0.85202			0.558187	0.475818	0.602757	0.541552	1.09992	1.11574	0.388547	0.942935	0.562249	2.61874			0.560747	0.283562	0.40161	0.236224	1.21439	0.793313	1.91916	0.717877	0.47134	0.718513
	0.405298	0.23069	0.189428	1.14009	0.625209	0.703265	1.54737	0.804108	0.536608	1.36064			0.261757	0.876166	0.792089	0.478687	1.76575	0.76821	0.327642	1.41735	1.09455	2.23265			0.565746	0.715047	0.390296	1.04198	0.938751	0.96079	0.710877	0.179144	0.694384	0.207088
	1.00765	0.317777	0.373127	2.27663	0.711285	0.790551	1.83409	0.637694	0.709244	0.437694			0.537969	0.867762	0.360641	0.418967	1.72062	1.1226	1.12936	1.87882	0.623141	1.89647			0.673891	0.83706	0.525118	2.03975	1.41126	2.0113	0.830837	0.720446	1.20111	0.755111
	0.416665	0.419576	0.267438	1.72361	1.25831	0.557951	0.929977	0.636749	0.898434	1.13943			0.531786	0.352719	0.769511	1.09177	0.440143	0.608484	0.810371	0.558003	0.980103	0.47469			1.37169	0.403904	0.424639	0.23872	0.727433	1.53297	2.04557	0.474687	0.543142	0.353309
	1.27644	0.282072	0.420772	1.44278	1.02133	1.00847	0.762315	0.475168	1.53664	0.568174			0.438487	0.252248	0.306864	1.45728	0.403212	0.932651	0.99717	1.23257	0.985563	0.816163			0.581707	0.580456	0.520962	0.399432	0.715856	1.94165	0.420067	2.45889	0.561186	0.38658
	0.427813	0.270249	0.499883	1.47172	1.32123	1.36935	1.35467	0.761975	0.627221	0.452937			0.413112	0.273193	1.13092	1.56733	0.805924	0.304873	0.476963	0.39263	0.943568	1.25168			0.294021	0.341846	1.0058	0.243553	0.853284	1.23559	0.397134	1.231	0.555666	0.364633
	0.7607	0.560097	0.355386	1.70481	1.84361	1.15824	1.23885	0.569653	1.71451	0.620687			0.57441	0.382905	0.803598	0.699852	3.37773	0.476215	1.06636	0.838279	1.17585	1.14083			0.346223	0.302137	0.574184	0.522891	1.05251	0.925898	0.304629	0.764755	1.0155	0.323284
	0.377598	0.479879	0.876098	1.55737	3.63604	13.229	0.906207	1.17544	0.866822	0.323285			0.27473	0.432575	0.766867	0.655355	3.00992	0.661352	0.283125	0.93896	0.61049	1.21276			0.971006	0.33545	0.356829	1.16666	1.27178	0.554041	0.311231	1.08885	0.701539	0.8872
	1.00298	0.381332	0.240569	0.925997	1.1131	0.52791	0.649808	1.18506	0.684789	2.63681			0.545615	0.302832	0.497749	0.956215	1.2393	0.82418	0.923244	0.704099	0.57802	1.26689			0.50437	0.39615	0.359585	0.695412	0.236617	4.14957	1.23318	1.7969	1.32986	1.30812
	0.506808	0.416085	0.936414	1.11953	0.42443	0.818466	1.16876	0.757764	1.47676	0.559948			0.943451	0.783331	0.514201	1.906	0.226938	0.895103	1.44197	0.949958	1.10808	1.40068			0.520203	0.403583	0.4516	0.421143	0.263127	2.4787	0.630562	1.04302	0.415652	1.04659
	0.759294	0.411801	1.10738	0.603085	0.482644	0.937631	0.41559	1.00924	1.2501	0.575374			0.327196	0.498069	0.722917	1.50933	0.29984	1.41394	0.967907	0.772687	0.732628	1.80419			0.530871	0.871822	0.27784	0.394034	2.9122	1.46196	0.964127	0.193997	0.742506	0.240777
	1.0499	0.446486	0.53834	2.39236	1.17743	1.38346	0.645279	2.67788	0.652249	1.08599			0.893926	0.648971	0.866324	1.66426	1.20834	0.804901	1.54962	0.72955	0.387755	0.856851			0.722157	0.741671	0.338525	0.491608	0.285631	1.01329	0.237529	0.436956	1.63927	0.474029
	1.81495	0.808129	0.878701	0.721686	0.938046	0.93249	0.791409	1.91902	1.12207	0.44165			1.01961	0.642214	0.971659	4.51279	0.975013	1.06452	1.43543	0.956996	0.512685	0.948457			1.00619	0.566562	0.351181	5.42251	0.255214	1.46965	0.639789	0.471154	1.66266	0.994021
	1.64503	0.259268	1.52458	0.65429	0.600131	1.47671	0.957667	2.01079	0.266604	0.510011			0.859277	0.448674	0.605804	1.92472	0.814837	0.90003	6.81934	0.906612	0.570033	0.439978			0.443525	0.591557	0.399539	1.23115	0.574442	2.39848	0.30847	0.537433	0.679523	0.641155
	0.469974	0.375461	0.503665	0.482006	0.828654	1.68341	1.86344	0.892938	0.56041	1.01312			0.840866	0.459818	0.543015	2.78139	0.801652	0.704088	0.849206	0.72701	0.648058	1.12267			0.921139	0.892741	0.400916	0.340904	0.991044	1.90929	1.10579	0.50441	0.822528	0.209854
	0.713626	0.551051	0.581997	0.419494	1.11057	7.43013	2.75984	0.927295	0.741669	2.8356			0.693685	2.12546	1.32506	1.05702	1.65715	0.86475	0.558082	0.723508	0.568755	0.342667			0.384529	1.08103	0.23735	1.3248	5.35142	1.25848	0.70323	0.661967	0.513453	0.27397
	0.592714	0.577354	0.705881	0.387652	1.49684	0.767935	1.27243	2.49096	0.603351	0.629048			0.461081	1.01031	0.862532	1.32953	1.21523	1.29784	1.33967	0.560022	1.72039	0.969083			0.337537	0.739314	0.31102	1.72966	1.83189	1.38896	1.08166	0.549948	0.259991	1.13948
	0.546747	0.324377	1.17153	4.91044	0.856177	1.38363	1.50421	2.06002	0.754444	0.85357			0.621437	0.335867	0.909079	0.474946	0.616486	1.12325	4.6037	2.02478	0.453052	0.388969			0.402915	0.36406	0.264675	1.05759	6.22581	0.847543	1.24462	0.401079	0.302173	0.888245
	0.381037	1.13997	0.59244	1.73056	1.21461	0.958752	1.2968	0.707382	0.246976	0.304142			0.511939	0.690135	0.818289	0.598415	0.691639	0.937073	2.87237	1.45274	0.802256	0.288652			0.441887	0.579438	0.285188	0.665352	0.575714	0.37004	1.511	0.724949	0.494652	1.14186
	0.746301	0.690683	1.67679	1.38294	1.1979	1.33493	1.35332	2.94022	0.55912	0.762029			0.678876	1.89781	0.541692	0.419872	0.635773	0.780977	0.66882	0.612908	0.941267	0.817554			0.688317	1.01242	0.310779	0.872078	0.81405	0.658594	1.15155	0.942735	0.589026	0.926098
	0.337332	1.19097	0.968524	0.786922	1.37992	0.830726	4.12892	0.783967	0.605075	0.888842			0.590214	0.582742	0.645426	0.264632	0.545308	0.894683	0.777428	0.483535	0.922925	0.983912			0.36349	0.441653	0.399437	1.02297	1.03065	0.457411	3.03842	0.592385	0.450899	0.699981
	0.449391	0.428648	0.980414	0.420912	1.4418	0.877552	3.18422	0.556969	0.86026	0.489472			0.641346	0.96884	0.384079	0.388251	0.706327	0.924064	1.79033	0.832798	0.840679	0.460363			0.42079	0.930917	0.387139	1.03428	0.696098	0.534166	1.20412	0.739636	0.633935	0.942206
	0.348035	0.685739	1.16914	0.749406	0.513598	0.625963	0.910956	0.523275	0.837334	1.16462			0.651259	1.31451	0.888615	0.750245	0.600647	0.981638	0.45425	0.687721	1.33825	0.533861			0.32124	1.2228	0.291617	0.541781	0.743375	0.91787	0.344502	0.505322	0.215976	1.30755
	0.541637	2.75826	0.930554	1.40348	1.26435	0.435318	0.837293	0.522125	0.178045	0.764348			0.652908	0.468808	0.603352	0.613033	0.718777	0.610948	0.955052	0.410909	1.25502	0.775184			0.487253	0.773933	0.430749	4.06694	3.08696	0.44979	2.73073	2.78791	0.363021	0.357669
	0.402176	0.240551	0.839599	0.973204	0.910186	1.63879	0.557876	1.18741	0.438931	0.398778			1.27317	0.778116	1.63922	0.709572	1.1203	0.890579	1.05279	0.499826	1.53172	0.873338			0.420373	0.76367	0.387063	0.997811	0.861564	0.224541	0.422938	2.16202	0.392258	0.243452
	0.452793	0.47845	0.675884	1.25051	0.798534	0.998155	0.781761	1.79845	0.798627	0.532106			0.570404	1.08104	0.677301	2.43143	0.962093	0.584536	0.300023	0.494269	1.96648	0.588726			0.358685	0.753354	0.428088	0.662135	0.393009	0.289379	0.47246	1.4186	0.653839	0.668329
	0.507834	0.429198	0.799032	0.836686	0.412694	0.441238	0.683999	1.16168	0.446813	0.666149			0.399329	0.22747	0.624455	0.803732	1.41842	1.13826	1.33351	0.709683	1.81221	0.898891			0.274029	0.493152	0.428346	0.177237	4.19464	0.297512	0.806328	0.791145	0.495694	0.757538
	0.48207	0.417078	0.434899	1.80073	0.343532	0.418226	1.25358	1.17101	0.318998	0.633877			0.386798	0.517356	0.584782	1.28223	0.42292	0.713394	0.825018	1.06944	1.39958	0.695468			0.777118	0.24449	0.31412	0.220564	1.05912	0.3509	0.326559	0.57124	1.11454	0.233643
	0.389633	1.43749	1.94684	0.778021	0.754613	0.503178	0.993677	1.33585	0.234096	1.17911			0.472039	0.781107	1.78095	0.378888	0.290848	0.696356	0.589399	0.785259	3.02737	0.651031			0.519811	0.304234	0.354813	0.275326	0.739165	0.574599	0.503187	0.538677	0.503306	0.461489
	0.408213	0.302066	1.34943	0.885542	1.51161	1.38561	0.343214	1.58829	0.388502	0.607693			0.972167	0.499586	1.58198	1.3715	0.609461	1.01262	0.992921	1.23954	0.803361	2.05796			0.558837	0.358326	0.505393	0.240734	2.0626	0.433308	0.559702	0.776855	0.820556	0.568215
	0.595261	1.0683	1.06974	1.61713	0.758965	8.11738	0.185814	1.22413	0.279882	0.959952			0.385364	1.55748	0.8397	0.711516	0.834175	1.25041	3.09617	0.900599	0.378816	0.341937			0.819776	0.868201	0.682006	0.288494	0.779027	0.737511	0.399817	2.37551	0.433601	0.284275
	0.335527	0.53008	1.57899	1.34444	0.623268	1.70731	0.751511	0.876757	1.1967	0.834996			0.454714	4.00734	1.14152	0.442337	1.1426	0.480851	0.310925	0.879445	0.454911	0.750063			0.847264	0.431309	0.887168	0.336335	0.451693	0.465846	0.414223	0.446899	0.660895	0.319195
	1.25501	1.35923	1.17898	1.5638	0.693047	1.74289	0.613595	0.566228	1.59361	2.48857			0.426439	0.618001	2.19261	1.18903	0.96286	0.653011	0.7231	1.92067	2.11597	0.503598			1.05389	0.849487	0.485784	0.396901	0.739337	0.467136	0.442931	0.68364	0.49579	0.560574
	0.500585	1.06518	0.875317	0.458344	1.28105	0.645719	0.401123	0.462729	0.290663	1.05358			0.594665	1.13928	0.842805	0.367026	0.561989	3.07297	1.402	0.967486	1.26567	0.547446			0.87463	0.538805	0.523956	3.67968	1.08186	0.722956	0.220697	1.24824	0.640149	1.15377
	0.746513	1.1827	1.83876	0.969129	2.10224	0.86307	0.453403	0.569723	0.634286	1.31313			0.452297	1.68583	0.494688	1.00729	0.793882	1.02109	1.11653	1.75865	0.534307	0.441177			0.170618	0.916317	0.630119	0.379309	0.740506	0.947147	0.364538	0.420255	0.612844	0.543812
	0.295247	1.11275	1.10261	1.00636	2.07415	1.34297	1.67925	0.279214	0.924581	0.625268			0.413508	1.15391	0.548219	1.03358	0.628401	0.726474	1.55524	0.955802	0.533263	0.875508			0.573952	1.29184	1.25846	0.480018	4.4752	0.875855	0.638142	0.307364	0.483953	1.50383
	0.607167	1.67846	1.35385	0.771385	1.40728	1.18279	0.653413	0.387263	0.703072	0.59625			0.68073	0.581262	0.590429	0.422642	0.870465	0.613792	1.16695	0.620972	0.970229	0.866828			4.90147	0.525049	0.733813	0.433993	0.732997	1.15529	0.496759	0.617047	0.825567	0.904919
	0.261993	1.37168	0.21718	0.892565	1.17559	4.04289	0.98148	0.367946	0.901944	0.692119			1.02333	1.95045	0.754958	0.600771	0.576685	1.28117	1.11026	1.50429	1.33236	0.431077			0.387155	1.31051	0.539191	0.319703	1.24287	0.696185	0.366139	0.494339	0.530193	1.2416
	0.447134	1.30594	0.664562	0.943056	2.0425	0.609854	0.917242	0.423606	1.66645	0.722892			0.260138	1.16469	0.852665	0.549113	0.72958	1.43393	1.53388	1.91117	1.03195	0.773101			0.441391	0.161824	0.479594	0.140462	0.340037	0.345052	0.544152	0.520155	0.498316	0.656934
	0.479388	0.727639	1.31867	1.43625	0.779865	0.809007	1.27279	0.359734	1.0136	0.937381			0.550135	0.882995	2.15116	0.566825	0.613156	1.19168	1.27138	1.39085	1.05635	0.789807			0.588734	0.353456	0.570983	0.48928	3.52059	0.259276	0.364324	1.02934	0.372268	0.609432
	1.0378	0.666533	0.85046	1.5053	0.676546	0.722265	0.54572	0.539482	0.459237	0.927953			0.366483	1.05657	0.987285	0.63145	1.19626	0.316539	1.02092	1.52402	0.316993	1.34312			0.497833	0.341127	0.812129	0.470925	1.91041	0.63416	0.215929	0.206462	0.823626	0.25479
	0.746342	0.538639	1.13993	1.24727	1.41892	0.853223	0.791733	0.443685	0.808274	0.621655			0.40469	0.936663	0.604471	0.846906	0.633018	1.04808	1.15888	2.03375	0.856053	0.827128			0.331077	0.978159	0.408228	0.196679	0.911947	0.275457	0.47897	0.62658	0.297569	0.323017
	0.316755	0.491876	2.23059	1.14837	1.45183	1.40377	0.697696	0.68645	0.722779	0.585168			0.778172	0.42768	1.51205	1.07829	1.31365	0.866956	0.784334	0.44033	0.868141	1.31364			0.915836	0.48759	0.788936	0.62205	2.07306	0.653241	0.531612	0.68596	0.615143	0.560945
	0.561383	0.28231	1.90737	0.911365	1.06887	2.48159	0.875679	0.50642	0.895576	0.617529			0.75715	0.713258	1.15582	0.768385	0.4052	0.357473	1.315	0.344703	2.81744	1.88554			0.531024	0.329077	0.698148	0.264634	0.354783	0.328722	0.295287	0.554555	0.871731	0.291805
	0.517495	0.519816	0.818025	1.51966	2.33473	0.677348	0.801761	0.895196	0.509111	0.801039			0.662442	0.434097	2.6646	1.45802	1.9248	1.57485	3.15017	0.443014	1.00647	1.37599			0.511836	1.95018	0.765502	0.662135	0.566564	0.469196	0.891969	0.103667	0.438824	0.429263
	0.79162	0.393026	0.923815	0.855502	1.56965	1.79636	0.990423	1.87827	0.899499	0.547206			0.669049	0.339357	0.615255	0.942085	1.14877	0.489392	0.652376	0.569129	0.725306	0.518033			0.112868	0.526117	2.74348	0.346322	0.79763	0.580285	0.635256	0.250932	0.525519	0.740463
	1.31076	1.30541	1.56236	1.35214	1.86862	2.0164	0.983877	1.83613	0.528726	0.706862			0.272607	0.801259	1.58295	0.693782	1.15923	0.829816	0.887956	0.940099	0.315872	0.912921			0.219477	0.380061	2.85877	0.346878	0.98932	0.378813	0.470035	1.22087	0.450472	0.287743
	0.944471	1.02778	0.444896	1.08417	1.11676	1.74558	1.12237	0.936673	0.530426	0.413797			0.429838	0.596476	3.04415	2.67082	1.27018	0.768074	1.24964	1.15646	1.35916	1.4056			0.145539	0.542979	0.333408	0.272064	0.924719	0.503688	0.801787	1.43099	0.589026	0.629868
	1.32665	0.907945	0.314315	0.892226	11.0512	0.399215	1.81172	1.11861	0.865772	0.719388			0.862534	0.644009	2.12072	1.5344	1.81152	0.721284	0.622723	0.946244	0.390322	1.27549			0.25274	0.886887	1.04114	0.382229	0.254243	4.79605	0.192943	0.912014	1.13499	0.974539
	1.55386	2.02199	0.539848	1.32227	0.898148	2.01848	1.62922	0.625823	0.622628	0.607883			0.841466	1.03232	0.776465	0.288106	1.64258	0.806042	0.669725	0.454322	0.302809	0.54384			0.329026	0.973376	0.369028	0.900589	0.22257	0.548908	0.351807	0.299137	0.620353	1.31398
	1.65189	1.1746	0.690225	0.797088	1.24915	1.00621	2.51018	0.584974	0.6475	0.859975			0.582572	0.485112	1.01554	0.45096	1.41061	0.704328	0.9917	0.777041	0.804364	0.711234			1.40828	0.599736	0.951863	0.240291	0.509328	0.280787	0.377517	0.282624	0.41154	0.703008
	0.606203	1.24985	0.528783	0.891294	5.13605	1.11612	2.50679	1.53355	0.265213	0.912707			0.453758	0.677198	0.92945	0.591019	1.82323	0.890268	1.03642	0.607839	0.574537	0.812545			0.256058	0.508841	0.767543	0.205216	0.771902	0.255238	1.51232	1.7929	0.453856	0.777888
	1.50594	1.85477	0.414308	0.74788	1.29783	0.925763	3.0525	1.86019	0.165811	0.39338			1.29846	1.95616	2.74996	0.65979	0.805544	0.430552	1.01214	0.556686	0.463768	0.595763			0.596472	0.986303	0.299998	0.554155	0.345301	1.27722	0.927643	1.51158	0.323458	0.581131
	0.890592	1.58559	0.732834	0.795568	3.34741	0.585331	0.590635	0.469449	0.488929	0.606391			0.500562	0.34185	1.62961	0.675048	0.812649	1.05742	1.27263	0.606671	0.873578	1.72485			0.395201	3.7644	0.5584	1.06981	0.360351	0.944141	1.05158	1.79425	0.841565	0.484746
	0.497658	1.00372	0.457063	0.78799	3.12187	1.79896	2.11245	0.627609	0.395291	1.10425			0.710284	0.640334	0.362314	0.769339	0.635092	0.774148	1.64764	1.12914	0.674513	0.912125			0.469899	0.486354	0.255031	0.249835	0.293792	0.211178	0.987527	0.270211	0.579433	0.592741
	0.829902	0.927337	0.640476	0.646529	0.324812	0.422017	0.674164	1.64975	0.549591	0.452693			0.867328	0.556485	0.487528	1.33137	0.898072	0.308592	3.56772	1.01273	0.734796	0.940104			0.14414	0.536753	0.229008	0.411334	1.51376	1.26266	1.14764	3.24613	0.362862	0.343043
	1.00133	1.23553	0.777215	3.16117	0.648755	0.610915	0.813834	1.02606	0.918045	2.19181			0.728616	0.493255	1.45352	1.05064	1.07706	0.332185	1.07881	1.06001	0.665158	0.621753			0.114839	0.625166	0.387598	0.279635	0.403479	2.05909	0.840475	0.493885	0.953347	0.865529
	0.105953	1.23467	1.01762	8.90565	0.641163	0.748937	1.23335	0.754236	0.905558	2.43459			0.765188	0.694704	0.409048	1.30743	0.876066	1.76379	1.00197	1.01045	0.655174	0.63438			0.350211	0.467196	0.313202	0.610937	0.56879	0.356217	0.394742	1.27231	0.972915	0.462455
	0.318047	2.35954	1.3654	0.864915	1.17829	0.416725	1.68841	0.33389	1.09157	2.71273			0.456103	1.09776	1.73934	0.311045	0.794839	0.409343	1.24323	0.945318	1.15195	0.533676			0.795552	0.460708	0.375352	0.474213	0.305239	0.79346	0.707246	1.26075	0.712604	0.446569
	0.373422	0.472434	0.857592	0.582067	1.05428	0.470031	0.952011	0.821754	0.576792	1.59654			0.186474	0.959367	0.908612	0.461708	4.12658	1.03444	0.630946	1.33044	1.67687	0.937225			0.286443	0.18528	0.383695	0.952627	0.975528	0.983019	1.35004	0.39569	0.655019	0.691861
	0.296583	0.603207	0.720159	0.662145	1.65577	0.718344	1.14662	0.465654	6.76236	0.394906			0.315013	0.313029	0.953151	0.362423	1.24162	1.61196	0.508179	1.5738	0.920531	1.02295			0.298489	0.193506	0.235912	4.39053	0.604021	1.17052	0.98347	0.603117	0.834083	0.357496
	0.311881	0.770468	0.369334	1.21486	2.74485	0.721849	1.09385	4.29494	0.364951	0.49722			0.563451	0.551189	1.2528	1.1521	0.628434	1.57444	0.883023	1.13549	1.3907	0.436793			0.305861	0.194717	0.420204	0.548932	0.466453	5.75565	0.598124	1.24804	0.958445	0.831465
	0.41944	0.722272	0.581531	0.995476	1.47776	0.6734	0.500019	0.788644	2.27337	0.461437			0.14946	0.616452	0.58588	0.861593	1.01587	0.776175	2.55983	3.16396	0.600972	0.494976			0.141313	0.196403	0.633751	3.97646	0.618819	0.995434	0.881699	0.960134	1.047	0.338128
	0.381438	1.41066	0.488167	1.20692	0.862433	2.86222	0.572341	1.0404	0.34692	1.80579			0.466928	0.480963	0.952476	0.543219	0.505696	4.85447	1.63058	0.298955	0.526005	0.545376			0.470907	0.275358	0.39265	0.488797	0.88061	0.693426	0.350163	0.502747	0.466497	0.316383
	0.551052	0.718555	0.684758	0.688811	2.17727	1.6366	0.682907	0.856446	0.792195	1.50027			0.253187	0.293159	1.09742	0.868983	0.859145	0.414474	1.18545	1.00867	1.07747	0.67696			0.746647	0.333094	0.300251	1.14183	0.284477	0.443056	0.9086	1.81683	1.46982	0.407969
	0.365993	0.506739	1.35812	1.20141	1.8801	1.32774	0.607559	0.971498	0.464741	1.51862			0.400012	0.453922	1.34453	1.58758	0.984816	1.4985	0.991251	0.402768	0.450783	0.673719			0.547749	0.337949	0.389053	0.54488	0.300308	2.26734	0.705086	0.22156	1.13247	0.374217
	0.332363	0.597706	0.68124	0.984299	2.04441	1.1393	0.327412	1.12376	0.386949	1.26135			0.580939	1.0719	0.692238	0.704444	1.56399	0.72938	0.985043	0.49648	1.09476	0.565878			0.533095	0.312524	0.340986	0.370766	0.240499	0.604961	1.01988	0.721969	0.715065	0.337087
	0.363366	0.472534	1.60379	4.97582	2.01189	1.06211	0.442566	0.278759	0.663095	2.10803			0.476103	0.397135	0.823522	0.285654	0.983138	1.0512	0.641038	0.49475	0.585217	0.396434			0.817859	0.200876	0.26838	0.780174	0.420905	0.673638	0.548153	0.237344	0.165038	0.335836
	0.402297	0.808452	1.5093	0.197481	0.248874	1.17164	0.673922	0.3729	0.935027	1.70188			0.534692	1.24073	1.90777	0.614037	1.49628	0.51616	0.223612	0.552969	0.524147	0.46443			0.274939	0.151097	0.444315	0.196989	0.324952	1.21487	1.22157	0.176079	0.480667	0.36711
	0.367198	1.30923	1.21561	1.6341	0.584695	0.741317	0.946529	0.308614	1.03474	2.76144			0.441603	0.580371	1.15612	0.794969	1.18006	0.948006	0.630339	0.345625	1.11314	0.468122			0.182339	0.208523	0.292765	0.288701	0.240835	2.81856	0.566409	0.529162	0.48678	0.406527
	0.563929	0.690992	1.39188	0.593054	0.826576	2.97351	0.617552	1.1412	2.56366	3.11832			0.753976	1.0052	0.349114	0.495729	0.668197	0.897529	0.622868	1.30729	0.88229	0.764862			0.290106	0.743165	0.364522	0.318938	0.650102	0.415498	0.703358	0.389987	1.02347	0.790655
	1.7783	1.78615	1.31416	0.74351	1.18585	0.577004	0.441402	0.587038	0.494075	1.78286			0.60725	0.770666	0.3219	0.305935	1.02909	0.772494	1.68133	0.566492	0.829868	0.86312			0.26593	1.07868	0.497877	0.320911	0.156316	1.18822	0.668241	0.383881	0.589423	0.449496
	0.611339	0.799418	1.06196	0.269932	2.37683	1.84356	0.608386	0.657568	0.437076	2.02479			0.426204	0.81234	1.14703	1.19253	1.01199	0.645875	0.501195	0.555812	0.9541	0.933479			0.365186	0.602109	0.676001	0.396015	0.229593	0.517489	0.416951	0.606545	0.425284	0.409263
	0.640602	0.669181	0.748195	0.830843	1.0552	0.306415	1.67376	0.638197	0.601212	0.236953			0.644711	0.511513	0.770321	1.04336	1.95829	1.71132	1.10005	0.76191	0.649827	1.18346			0.729834	0.565511	0.219057	0.362067	0.319561	0.618096	0.459189	0.621712	0.574282	0.387076
	0.668566	1.02025	0.600207	0.622217	1.37352	0.413427	1.16444	0.464746	1.81342	0.609622			0.542109	1.05351	1.29903	1.00261	1.04008	1.10412	1.21459	0.627885	1.21893	0.819102			0.687678	0.22653	0.372415	0.541193	0.248007	0.284814	0.384796	0.670213	0.468786	0.526699
	0.997241	1.28603	0.550913	1.77654	2.81198	0.349711	0.530994	0.689953	2.45585	0.907784			0.408866	0.671328	1.549	2.05414	1.17919	0.866589	1.0309	0.840713	0.829176	1.52373			0.347222	1.22778	0.888157	1.21196	0.446376	2.23449	0.625307	1.68778	0.648144	0.883421
	0.551528	0.40948	0.886738	3.55288	1.27348	0.457766	1.104	2.04455	0.838985	0.610645			0.550986	0.545873	1.38384	1.4187	0.742373	1.27351	0.731088	0.685228	1.60827	0.395387			0.273209	1.26857	0.340053	1.14463	0.289341	0.395892	0.536451	0.664744	0.626257	0.327952
	1.32983	0.399661	4.19566	0.25181	1.04548	0.329155	1.49627	0.712154	0.564977	0.473334			0.415239	1.02939	1.11312	1.07714	1.33061	0.868317	1.11799	0.627962	2.19828	1.12634			0.173433	0.253389	0.331483	0.571914	0.568264	2.23406	0.326932	1.16901	0.674034	0.596682
	1.12391	0.448961	0.827353	4.75621	6.6183	0.555225	0.75929	0.781973	0.423053	0.313238			0.744716	0.851238	0.712266	1.60011	0.371621	1.46256	1.25936	0.430981	1.70325	0.413497			0.447153	0.305902	0.294947	0.183389	0.458329	0.382032	0.619663	1.60059	0.42371	0.511743
	2.43972	0.23137	0.914533	0.648836	5.7175	3.21514	1.77675	0.86659	1.1503	0.504741			0.58361	1.06988	0.9578	0.826325	1.39502	0.80339	0.55127	1.12452	2.02084	0.865442			0.391615	0.717623	0.320812	0.809587	0.32009	0.467867	0.560226	1.32384	0.293629	0.216996
	0.95246	1.32665	0.74511	0.87433	5.45661	0.892404	1.03296	0.332998	0.856842	0.313348			1.09379	0.717995	0.418141	1.40585	0.615798	1.06923	0.343292	0.648607	0.958877	0.735033			0.320935	0.660239	0.376314	0.32667	0.440441	0.343634	1.74111	1.9424	0.592697	1.03519
	0.813448	0.498207	0.390465	0.829587	5.59155	0.281027	0.524545	0.928437	0.782127	0.622801			0.820982	0.518588	1.07081	1.22419	0.652552	1.89824	0.323063	0.799983	1.62916	1.73027			0.344993	0.029663	0.463504	0.393744	0.341867	0.237974	1.04272	1.2861	0.64067	0.741864
	0.42064	0.548274	0.89979	1.22693	1.27065	0.30579	0.82822	1.16191	0.646628	1.10404			0.253292	0.938519	0.34828	1.01368	6.6807	0.833572	0.320955	0.558875	0.793035	0.422835			0.650586	0.40787	0.309003	0.253701	0.30929	0.389778	0.100352	0.696312	0.795017	0.313728
	0.451193	1.23817	0.512381	0.885079	0.247068	0.229347	0.881928	1.72836	1.49696	0.363484			0.409765	0.716311	0.794339	1.6549	0.63671	1.15306	0.305353	0.683437	1.18577	0.80791			0.486504	0.298851	0.315707	0.412735	0.371868	1.34166	0.237486	0.896186	0.257213	1.4425
	0.43276	0.511617	0.798309	3.52364	1.38019	0.248537	1.23297	0.623998	1.68442	0.516644			0.562583	0.620399	3.281	0.754028	0.662795	0.729625	0.423967	0.78595	2.61996	0.761127			0.321787	0.302297	0.496266	1.11987	0.907004	2.48004	2.57368	0.659251	1.35782	0.916757
	0.875502	0.307125	1.5223	1.19184	0.470032	0.390646	1.06195	0.706783	0.625283	0.432994			0.338881	0.619599	0.821713	0.475875	0.892498	0.557535	0.569085	0.555721	1.41337	1.08455			0.318979	0.355805	0.555497	0.27738	0.480677	0.947817	0.23206	0.454577	1.30558	0.352743
	0.272427	0.808117	0.785805	0.81666	0.494551	0.286338	0.958935	0.834686	0.590764	0.391241			0.604393	0.84552	1.53985	2.58807	0.693593	1.23321	0.358878	0.523813	1.70692	1.53296			0.433814	0.592128	0.719156	0.365605	0.237408	1.34112	0.257693	0.59948	1.00026	0.295934
	0.992718	0.88073	1.15743	0.960776	0.596201	0.471782	0.454969	0.603919	0.58289	0.308341			0.669972	1.11153	0.921564	1.12807	0.774058	0.427651	1.01607	0.308205	2.39279	0.694389			0.566086	0.264851	0.484613	0.416794	0.338224	0.836046	0.504706	0.891262	0.361989	0.30865
	0.542175	0.786563	0.384285	0.76902	1.19329	0.911511	8.87056	0.654298	0.394481	0.470714			0.46363	0.775375	1.01935	1.85221	0.460761	0.257337	0.789887	0.647306	0.865781	0.259077			0.644433	0.266506	0.663766	0.429393	1.53748	0.657991	0.832254	0.86274	0.92177	0.372981
	0.943052	0.726424	1.68295	1.13825	1.65452	0.270326	1.03277	1.08334	2.05277	0.370266			0.649198	0.602517	0.626868	0.611038	0.619214	0.500909	0.75326	0.817364	1.6134	0.474137			0.295797	0.333182	0.335967	0.661636	0.794291	1.52216	0.538429	0.528145	0.707047	0.90769
	0.756539	0.770182	0.439185	1.62684	1.01167	0.321006	1.01155	0.942377	0.804616	0.392943			0.663245	1.07246	0.466856	1.2406	0.465116	0.700597	0.536039	1.29117	1.4462	0.405763			0.439831	0.308683	0.331342	0.225576	0.278625	0.501628	0.347688	0.603042	1.11983	0.24704
	0.209076	1.52424	0.586762	0.639963	0.872222	0.991439	0.345613	0.635153	0.65141	0.553469			0.6706	1.77052	0.355433	0.682967	0.745347	1.00562	0.300798	0.493398	0.956289	0.694144			0.255037	0.243022	0.231916	0.403194	0.631388	0.587758	0.267055	2.50315	0.223941	0.795323
	0.784185	0.537332	0.443614	2.13768	0.662864	0.313594	0.493326	0.532176	0.636511	0.309964			0.859909	0.563856	0.369499	0.57835	0.68418	1.46473	0.300292	1.24609	0.732849	0.752033			0.220485	0.290971	0.361867	0.416794	3.06323	0.441992	0.284329	0.771901	0.667069	0.692233
	0.458663	0.270229	0.648224	1.30549	1.21488	0.666964	1.23519	0.459874	0.798524	0.356135			0.526595	0.714117	0.598723	0.902942	0.885025	0.654279	0.453362	0.481241	0.889957	0.373795			0.737533	0.292847	0.878755	0.49793	1.16751	0.276467	0.776795	1.07454	1.63467	0.861544
	0.2847	0.283849	0.954058	1.46462	1.54745	0.974576	2.98426	1.82833	0.37616	0.396997			0.740402	1.01203	0.606183	2.4137	0.745884	0.926367	0.247694	0.481748	0.529014	0.475208			0.493083	0.282529	0.594378	1.0048	0.449152	0.986986	0.385331	0.875119	0.137433	1.09126
	0.547358	0.603356	3.73111	10.3338	0.89164	0.693228	1.06689	0.383539	0.441404	0.320577			0.391745	0.383835	0.671933	1.88247	0.493334	1.39661	0.257163	0.989663	0.657042	0.698305			0.624602	0.359204	0.302333	1.31736	0.199967	0.819948	0.525309	1.67228	0.950453	0.590457
	0.639812	0.6406	0.232684	1.3025	1.01893	1.60413	2.3049	1.34485	0.617594	0.360315			0.510985	0.987484	0.346745	1.61224	0.257549	1.102	1.15624	0.976966	1.24692	0.737432			0.248056	1.29967	0.429148	0.220937	0.473226	1.6187	0.241972	0.362013	2.76087	0.053754
	0.458956	0.524927	0.626729	0.351961	0.734155	0.901591	0.354839	1.68513	0.859962	0.456284			0.708879	1.3984	0.569887	1.31722	1.72341	1.13403	0.662111	1.21578	1.19496	0.618154			0.326654	0.213234	0.531693	0.569256	0.520369	4.29817	0.312575	1.52577	1.34191	0.766575
	0.798295	0.325976	0.567159	0.54273	0.707972	0.792788	0.551578	0.321891	1.03623	0.631469			0.330164	0.122769	0.242024	1.23627	1.46149	0.826099	0.575044	0.620025	1.47434	0.728002			0.732429	0.456176	0.190525	0.485414	4.34324	1.0777	1.91997	1.12518	1.47955	0.539072
	0.512441	0.847031	0.316563	0.307781	0.367367	4.16247	1.30811	0.533018	1.56537	0.407129			0.421698	0.608951	1.43919	2.37907	1.41372	1.42776	0.673331	0.546671	0.800263	0.9242			0.676827	2.82579	0.225602	0.243432	0.646996	4.25514	0.763215	1.37509	0.762032	0.460059
	0.56335	0.847806	0.761767	0.45318	0.719868	1.61012	0.686487	0.47932	0.346817	0.517869			0.406831	0.833804	0.773233	1.42106	1.51887	0.825935	0.471483	0.854077	0.370083	0.516456			0.199515	0.315172	0.34486	0.461149	0.329898	0.963912	2.62865	0.930724	0.578968	0.620745
	0.132139	1.21755	0.648534	0.495626	0.372333	0.996204	0.918518	0.902165	0.438807	0.33527			0.314971	0.637074	1.03773	0.884049	1.92048	1.49449	1.01781	0.811066	1.13193	0.750164			0.567615	0.405089	0.381825	0.381759	0.917854	0.210008	0.201165	0.560307	1.40227	0.424119
	0.257338	0.616987	1.40029	0.475998	1.14298	1.00528	0.536213	0.763685	0.41768	0.359077			0.371959	0.27393	0.674417	1.0585	2.08051	1.34385	1.15384	0.499543	0.540236	1.02953			0.264785	0.846793	0.241044	0.352569	0.569464	0.249352	0.229412	1.64365	0.929334	0.520307
	1.28132	0.507332	0.509107	0.394625	0.503181	1.60236	0.823844	0.59007	0.762816	0.597238			0.35304	0.615246	1.17197	2.42014	0.455113	0.778906	0.986486	0.966331	0.478653	0.716373			0.476896	1.38202	0.538803	0.24162	0.413733	0.838771	0.843716	0.838788	0.871036	0.394719
	0.394425	1.26357	0.720535	0.969903	0.833379	0.937709	0.530716	0.972532	0.501714	0.429394			0.391109	0.715703	1.33832	1.42744	5.87067	0.81796	2.35245	0.8338	1.75258	1.4946			0.250313	0.485041	0.388619	0.579453	0.263282	0.958554	0.96495	3.89542	1.55424	0.657204
	0.517808	0.806123	0.939278	0.375992	0.66323	0.897359	0.438083	0.538444	0.612301	0.319792			0.418113	0.658697	1.07482	0.521685	0.957565	0.872925	1.42987	0.936658	2.97543	0.932585			0.313025	0.340134	4.33855	0.357183	1.53635	1.30653	1.60959	1.21595	1.17984	0.370052
	0.403802	0.486272	1.22786	0.247796	0.403732	1.29148	0.586256	0.535279	0.357327	0.7635			0.390038	1.53951	0.565693	0.665693	2.28344	0.830836	1.78001	1.40216	1.07772	0.852463			0.8463	0.395031	0.589397	0.238914	0.588327	3.04943	1.21815	0.456982	1.44341	0.657875
	0.556634	1.18884	1.95974	0.229276	0.38254	0.318125	1.64016	0.783815	0.793078	0.319741			0.295251	0.72187	0.75394	3.40144	0.745284	1.25124	0.868599	0.410756	3.00765	0.848783			0.242144	0.556379	0.571951	0.274673	1.07913	2.29713	0.27193	0.393945	0.868765	0.384054
	0.735875	0.243843	0.903293	0.282826	1.00365	0.282583	0.53362	0.857936	0.626842	0.759264			0.506745	0.295407	1.90078	1.70992	3.0916	0.850252	0.669588	0.315578	0.919976	0.81191				1.47376	0.602924	0.325655	0.605593	1.35958	0.412864	0.712458	1.89638	0.86258
	0.985524	0.765264	0.823265	0.277327	0.517293	0.396297	0.778875	2.34509	1.13153	0.250431			0.272441	0.316461	1.04934	6.49547	1.09636	0.875997	0.600839	0.343105	1.02317	1.91078				0.463488	0.46301	0.671542	2.6861	2.34313	0.466299	0.846097	1.93777	0.474707
	0.555844	0.850975	9.51276	0.351522	0.890192	0.374202	0.747089	0.765289	0.699198	0.419082			0.255722	0.897472	0.433919	3.4907	1.04738	1.15075	1.74585	0.273664	1.01999	0.678059				0.279223	0.257404	0.271742	0.402604	1.43933	0.728478	0.59862	0.814078	0.35375
	0.345384	1.82454	0.735375	0.286209	0.389257	0.355636	0.451484	0.540554	0.98467	0.747134			0.242664	0.329133	1.51435	1.60752	0.2424	1.88372	0.839334	0.733339	0.695454	1.0823				0.3967	0.475313	0.218763	2.36574	0.968077	0.810114	0.657794	0.304849	0.461241
	0.42338	1.17063	1.27158	0.281162	0.960081	0.507232	0.216014	1.15504	0.611147	3.13679			0.686147	0.560962	0.868549	0.670171	3.20746	1.18353	0.937754	1.31399	1.75335	1.07224				0.395488	0.278391	0.313139	0.249278	0.272922	0.256399	1.03862	0.258393	0.805892
	0.74023	1.22005	0.802938	0.359725	0.742504	1.22962	0.497743	1.58748	1.03758	0.564051			0.422906	0.885495	1.02085	0.715597	1.13582	0.571657	0.347378	0.940167	0.410251	0.891767				0.656949	0.306083	0.259113	0.391311	0.585804	0.328738	0.700657	0.273258	0.582125
	0.566187	1.41122	0.492073	0.245978	0.963472	0.701331	0.266205	3.40446	0.8442	0.963763			0.293596	0.440828	1.16784	0.485637	0.277554	2.9736	1.28556	1.05487	0.736567	0.410535				0.76277	0.418482	0.278346	0.513536	0.529452	0.599162	1.52428	0.256726	0.246804
	0.356648	1.86109	0.967399	1.14905	0.545902	0.96623	0.386199	0.252176	1.60278	0.558101			0.569528	0.516235	8.93032	0.73728	0.754568	3.70289	0.762384	1.33287	1.04144	0.665968				0.831133	2.27155	0.356217	0.306899	0.435024	0.359113	1.61559	0.502339	0.419687
	0.941288	2.2079	1.29214	0.222517	0.696521	0.829213	0.956523	0.287964	0.550266	6.39856			1.0415	0.434066	1.11453	2.65361	0.695148	1.06626	1.01835	1.59155	1.07122	0.428829				0.386627	0.231641	0.237391	0.402604	0.15312	0.252641	0.205776	0.488829	0.522472
	0.584407	0.322061	0.970727	0.38664	0.967296	0.899136	0.406114	0.706432	0.511694	0.723496			1.00963	0.393077	1.08963	6.08353	1.11808	1.63195	1.38615	1.70815	0.524538	1.23302				0.400531	0.527408	0.33928	1.85805	1.15139	0.296056	0.414447	0.523826	0.316465
	0.555512	3.49377	0.618649	0.76021	2.32886	2.14145	1.41179	0.611304	0.798024	0.566724			0.793654	0.528076	1.16692	1.19297	5.77473	1.59736	0.891604	3.82577	3.27034	0.336603				0.460399	0.287599	0.555025	0.42041	0.368229	0.30522	0.515389	0.424321	0.43452
	0.582997	0.421218	1.13744	0.374218	0.83937	2.63396	1.66741	0.437771	1.42535	0.123344			1.59363	0.615761	0.828217	0.828304	1.09264	1.01664	0.663243	1.50834	0.221802	0.716903				0.28296	0.411173	0.542782	0.364891	1.12616	1.12439	0.591571	0.677009	0.504111
	1.59249	0.450655	0.882672	0.362627	1.17667	0.710407	0.468031	0.46546	0.486457	0.478505			0.901012	0.598085	2.3783	6.19896	0.160258	1.35912	1.08875	0.794249	0.381028	0.62928				0.345366	0.416087	3.26891	2.52897	0.404067	1.22729	0.684849	0.58421	0.433394
	1.3853	1.05081	0.853389	0.418416	1.0542	0.8646	0.279515	0.480768	1.19129	0.421483			0.441393	0.966555	1.14488	1.73513	0.930777	1.41426	1.03102	1.01331	0.535113	0.819946				0.274462	0.373214	0.309089	0.47575	1.14335	0.416871	0.703809	1.21582	0.250331
	0.645006	0.545005	0.829494	0.501996	1.27161	1.11115	0.311278	0.723635	0.666484	0.331582			0.513175	0.443409	1.08934	2.88735	1.53913	0.938015	0.531146	0.775717	0.552956	0.809991				0.275544	0.42048	0.17792	1.4881	0.630202	0.297704	1.00918	1.39746	0.42833
	1.16837	0.715034	0.820425	0.231196	0.207856	3.38672	0.310371	0.320004	1.45027	1.05769			1.33045	0.705249	0.782834	0.825437	0.825055	1.33125	2.18622	0.778347	0.560546	0.408514				0.550213	0.416957	0.197162	0.234688	0.784042	0.879454	2.45515	0.318963	0.411855
	1.00062	0.547651	0.401295	0.433685	0.746218	3.15109	0.286948	0.455944	0.56884	0.444073			1.60729	0.4666	1.62869	3.12431	8.71364	1.53142	0.798608	0.966735	0.895696	1.8295				1.00048	0.233064	0.634977	0.629873	0.663759	0.731298	0.490276	0.680158	0.544571
	3.16491	0.609392	0.399809	0.485961	1.06997	1.2441	1.08338	0.371127	1.34976	0.877882			1.20788	0.644199	1.0267	0.997418	0.702604	0.94211	0.414385	1.27683	1.22246	0.33243				0.66021	1.26328	0.387075	0.597755	0.801158	0.351349	0.594463	0.26491	1.02472
	0.698863	0.765445	0.46057	0.647652	0.402975	1.04289	1.32617	0.354765	1.34333	0.365022			1.0728	0.305748	0.768964	0.997246	0.945609	0.951131	1.30438	0.609177	0.682134	0.216399				1.04682	0.609159	0.269924	0.869079	1.52333	0.899112	0.51404	0.386247	0.693176
	1.21333	1.11928	0.245451	0.46936	0.767571	2.04473	0.688564	0.709826	0.464071	0.241496			1.37028	0.429563	0.325972	0.243282	3.90694	0.835331	1.23498	0.313121	1.21619	0.305678				0.720956	0.624599	1.17914	0.660044	0.75922	0.472067	0.384357	0.414263	0.386908
	0.546033	0.988226	0.517935	0.564414	0.489147	3.37315	1.2727	1.22897	1.20763	1.68861			1.45449	0.603513	0.54996	0.888449	4.42916	0.371265	0.846761	0.731965	1.12791	1.34326				0.193738	1.23753	1.25256	0.309584	0.4785	1.18805	1.07209	0.582728	0.854191
	0.636401	0.371574	0.369358	0.663809	0.501087	0.806958	2.93857	0.467608	1.75382	0.416606			1.00773	0.625785	1.07841	0.324209	1.2318	1.33247	1.14719	1.57421	0.582137	0.420682				0.335102	1.17006	1.05197	0.275327	0.298066	0.319126	0.50029	0.300514	0.696263
	0.692374	0.529866	1.27372	0.704847	1.24922	0.307466	0.405264	1.11017	0.683132	0.66512			1.46471	0.332113	0.782512	0.379087	1.12476	0.644132	1.2628	0.544548	0.764287	0.30592				0.284767	0.677455	0.230747	0.299357	0.578188	0.561969	0.243865	0.876204	1.0143
	0.414339	0.742669	1.22693	0.861442	1.51537	0.302549	0.898442	2.61051	0.818499	0.431126			0.836341	0.61575	0.419056	0.390917	5.66036	1.30671	1.26317	0.782099	0.552491	0.788918				0.440314	1.92586	2.11456	0.819661	1.96265	0.994008	0.61343	0.502895	0.445246
	0.169627	0.517828	0.237575	1.20771	1.10343	0.353107	0.604407	0.953352	0.914295	0.282672			1.64902	0.392602	0.627416	0.308713	6.02774	0.302923	0.6827	0.83933	0.46597	0.538767				0.302426	2.0923	0.410995	0.341698	0.414582	0.942672	0.303987	0.402964	0.477243
	0.767321	0.637696	0.333047	1.40548	0.681685	0.400188	0.408181	1.24334	0.786984	0.577073			1.15124	0.344048	0.964827	0.826214	6.89238	0.332722	1.03729	0.500004	0.890615	0.4498				0.262202	0.434357	0.257808	0.306477	0.475416	0.291748	0.749224	0.543529	0.621346
	0.577943	0.630606	0.276186	0.642309	0.333331	0.463271	1.00625	1.29804	0.667917	0.292734			0.394514	1.33969	0.917746	0.766584	1.0643	1.04358	0.392085	2.54829	1.39215	0.805018				0.470441	0.317688	0.351699	0.21614	0.879901	0.844337	0.284501	0.450799	0.27397
	0.551908	0.75221	0.438514	0.474593	1.14444	0.407824	1.16289	1.34101	2.14365	0.470538			0.612101	0.93512	0.500534	0.562381	0.710315	1.32602	1.15994	0.39816	0.816459	0.406329				0.336184	0.693056	0.654962	0.490863	0.552668	1.11739	0.634839	0.932335	0.450837
	0.495137	0.618872	0.823766	0.351838	0.348087	0.566732	1.43625	1.12115	0.609248	0.463206			0.258525	0.447809	1.67701	0.724477	0.724493	2.60388	0.488955	2.06844	0.4327	1.48137				0.432522	0.647834	0.411202	0.569779	1.74109	0.843625	0.805955	0.564539	0.750239
	0.391355	0.682613	0.421777	0.751284	0.743954	0.540655	1.16775	1.25011	0.361486	0.336247			0.327335	0.555911	1.3248	1.02703	0.326851	0.717478	0.925718	0.735753	0.303584	1.38367				0.277259	0.29024	0.658607	0.246393	0.896312	2.94491	0.435009	0.448889	0.554668
	0.365076	0.739099	0.241116	1.28201	0.829859	0.613706	1.05646	1.49885	0.493024	0.337488			0.476944	0.370898	0.954368	1.52091	0.767047	0.592907	0.800014	2.20074	1.04936	0.814485				0.337574	0.846264	0.235786	0.381924	0.811275	0.360907	0.542565	0.870017	1.18952
	0.251632	0.678554	0.20917	0.751034	1.00493	0.60488	2.8873	1.02898	3.00826	0.472039			0.385809	0.336688	1.39937	0.729874	0.544325	0.525269	7.07012	0.82188	0.288095	0.497472				0.729106	0.350003	0.696741	0.290083	0.69918	0.507639	0.559548	0.576197	0.854387
	0.482193	0.970469	0.300393	0.401849	0.574966	0.676731	2.19513	0.840821	1.08502	1.06781			0.36013	0.453577	0.573042	1.02153	0.955136	1.47983	0.39848	0.997309	1.31071	1.00734				0.533939	0.37474	1.05608	0.736294	0.945549	0.929804	0.499889	0.87487	1.54523
	0.452284	1.82914	0.353043	0.661924	1.72234	0.716793	2.26333	0.97063	1.01914	0.566814			0.698661	0.580078	1.04195	2.39199	0.855945	0.452599	0.236646	1.25479	0.84421	0.451345				0.357239	1.03834	1.06595	0.841314	0.730449	0.859432	0.820719	0.429528	0.277748
	0.589587	1.05211	0.243068	0.440543	1.00476	1.4356	1.34548	0.688136	0.923791	0.497383			0.726933	0.849468	0.756652	3.28632	0.953989	0.689226	1.25276	1.45205	1.12901	0.829316				0.373257	0.883233	0.61607	0.416305	1.00219	0.492098	0.70405	0.648546	0.566436
	0.476981	5.37259	0.314198	0.838017	0.772369	0.96173	0.352268	1.18029	1.15287	0.497306			0.225123	0.725418	0.593583	1.30355	0.927726	2.10648	1.12509	0.4977	1.49331	1.20141				0.223054	0.67805	0.830191	0.374009	0.654615	0.682279	1.20565	1.31892	0.78349
	0.426591	1.28679	0.441564	0.366703	0.959665	1.02269	0.324329	1.03835	0.673165	0.628064			0.572719	0.400099	0.631533	1.48877	0.596284	1.53467	0.468059	1.23833	0.534524	0.088697				0.200482	0.35005	1.03434	0.657101	1.17916	0.601853	0.528989	0.617644	0.653664
	1.04246	0.575516	0.589677	0.533302	0.268167	1.69841	0.725539	1.386	0.987218	1.17829			0.341334	0.557713	0.685504	1.32505	0.663406	1.01598	0.904238	2.25113	0.419176	0.773054				0.283307	1.15744	0.44458	2.34688	0.662036	1.59265	0.46474	0.472923	0.257951
	0.242236	0.521456	1.13841	0.389348	0.318559	7.48418	0.312791	0.520647	0.421389	0.368611			0.698331	0.433068	0.797178	1.37309	1.01504	1.58309	0.824681	0.547921	0.904909	0.847759				0.348063	0.851412	0.272271	0.568911	0.892251	0.703833	0.886536	0.39361	0.520967
	0.481852	1.40179	1.03238	0.848565	0.580109	0.778951	0.442566	1.15632	0.455159	0.493781			0.407618	1.48118	0.405847	1.75946	0.91637	0.583939	0.870974	0.604613	1.91351	0.390677				0.39807	0.826333	0.306072	0.328414	1.03077	1.35996	0.723585	0.736282	0.951102
	0.189695	0.391776	0.410061	0.782802	0.456097	0.495747	0.311702	1.60164	0.631453	0.267014			0.492502	1.84874	0.527248	1.15087	0.564893	0.795489	0.63377	0.392975	0.460022	0.645763				0.320155	0.697677	0.41623	0.604599	0.867414	1.15347	0.879155	0.746226	0.593705
	0.470577	0.276121	0.382537	0.526278	0.333424	0.415557	2.08653	1.69901	1.24387	0.437265			0.427259	0.76594	1.59061	0.475657	0.512783	1.28193	0.518209	0.469497	0.336219	0.492122				0.319807	1.76749	0.501163	0.773431	1.08702	2.15406	1.34339	0.836306	0.591909
	0.746976	0.785991	0.902133	0.920386	0.62808	0.538756	1.41535	1.08787	0.561646	0.577895			0.370829	0.749651	1.2098	0.39475	0.672479	1.17419	1.39186	0.594129	0.594904	0.259649				0.246576	0.272674	0.752646	0.340285	0.515527	0.706169	0.837801	1.06491	0.94973
	0.205685	0.46282	0.432252	1.05486	0.725782	0.762897	1.92626	0.688881	0.646984	0.827049			0.607587	1.73439	0.903427	0.456253	1.58749	2.04228	0.85995	0.229802	0.601488	0.490322				0.446571	0.182235	0.961647	0.384354	1.91899	1.14837	0.566114	0.699568	0.255144
	0.533152	0.324124	1.12265	0.531036	1.67101	0.511109	4.4236	0.575239	0.772628	0.601177			0.859414	1.17381	0.497562	0.374736	2.45837	0.34748	0.8733	0.752079	0.343648	0.318183				0.343588	0.167163	4.43772	0.311103	0.236946	0.577832	0.300498	0.82986	0.576675
	0.460434	0.300506	0.298542	0.656045	0.96178	0.975556	6.62373	0.60611	0.324484	1.2174			0.578775	1.41546	0.533096	0.495451	3.54534	0.522028	0.422562	0.389762	0.944145	0.503632				0.260017	0.354453	2.13689	0.349583	0.868744	0.586868	0.286954	0.942442	0.599712
	0.759675	0.224637	0.82942	0.830527	0.494678	0.928425	1.78777	3.4723	1.54465	0.905104			0.738986	0.997812	1.4157	0.302714	0.752085	0.947451	0.56677	0.825091	1.37439	0.498995				0.426502	0.456336	0.316619	0.217822	0.87725	1.97942	0.786209	0.681152	0.436607
	0.35626	0.382618	0.3693	1.17622	0.394194	6.96526	0.954529	0.496553	1.18022	0.668259			1.11439	1.04774	0.892687	1.01664	0.487732	0.812743	0.729126	0.42028	0.161519	0.479707				0.723042	0.41436	0.589854	0.749236	1.1559	0.921465	0.750448	1.31074	0.635897
	0.860166	0.40667	0.698014	0.508413	0.575678	3.41724	1.64336	0.395065	0.402569	0.337359			1.4986	0.247984	0.865925	0.50045	1.03758	0.647568	0.598956	0.517055	0.48002	0.556915				1.28129	0.480893	0.879358	1.06925	1.84254	0.659099	0.792314	0.440207	0.696304
	0.296827	0.227165	0.49536	0.742372	0.453861	0.941397	2.81155	1.55991	0.741592	0.342905			0.387985	0.280932	0.832712	0.37331	1.36248	2.06682	1.0523	1.96084	0.510046	0.343573				0.211907	0.594716	0.511716	0.886323	0.738419	0.114834	1.25024	0.752675	0.544816
	0.256906	0.65301	1.40983	0.595228	1.50247	1.4044	1.38531	1.25294	0.655305	0.506298			0.8657	0.285985	1.18333	1.09455	1.17793	0.838887	0.567657	0.365287	0.170379	0.330953				0.21149	0.31513	0.961043	0.435343	1.22334	0.985349	0.428486	0.740617	0.820548
	0.396208	0.35032	0.545943	1.40275	4.0849	1.46953	7.21791	1.08918	0.401426	1.77732			0.238245	0.211308	0.843706	1.08501	0.814635	0.81161	0.540139	1.04239	0.335214	0.603382				0.342054	0.645186	0.901058	0.297353	1.07248	1.43254	0.59038	0.971468	1.48937
	0.391733	0.253745	0.587742	1.52318	0.860706	1.35304	2.78875	0.543258	0.506316	0.704393			0.963799	0.370085	0.737923	0.901809	5.18667	1.47143	0.418436	0.461591	0.966511	0.648524				0.326991	0.853497	0.542436	1.01223	1.98961	0.184555	0.554321	0.99041	0.319252
	0.208748	0.306589	0.722258	0.744696	1.05818	1.68085	1.84028	0.729841	1.78084	0.788101			1.16091	0.297467	0.599551	0.291605	0.740882	1.31264	0.881087	0.450311	0.504166	0.145449				0.286204	1.56716	0.517888	1.2369	0.612451	1.53229	0.290852	0.731079	0.66895
	0.476122	0.30159	1.39873	1.99842	1.31358	1.20739	0.627703	1.30251	3.1963	1.22713			1.20633	0.335181	0.433739	0.793558	0.507654	1.03515	3.35903	0.56445	0.277872	0.534772				0.044495	0.27948	0.562869	0.476399	1.014	0.369622	0.359718	0.336724	0.73514
	0.774353	0.290879	0.21993	1.60453	0.365506	0.938533	0.51063	1.78511	0.959064	1.18816			0.545194	0.520332	0.318958	0.674046	0.363938	3.21728	0.788454	1.01568	0.431832	0.640199				0.324813	0.317003	0.48928	1.55903	0.26057	1.18094	0.734655	0.520049	0.30029
	0.743082	0.355244	1.28155	1.50552	1.14253	0.883293	0.645739	0.791747	1.28516	1.66499			0.563152	0.356255	0.852111	1.59158	0.303447	0.602415	2.38274	1.78021	3.235	0.619431				0.255475	0.743394	0.897346	4.13411	0.163753	0.111245	0.645647	0.395092	0.644713
	0.353961	0.617106	1.82514	1.06928	0.342429	1.21107	1.04364	0.656857	1.53749	1.22853			0.492918	0.385228	1.34108	0.692446	0.342215	0.837065	7.23403	0.888179	0.341428	0.614393				0.306273	0.979266	0.624346	1.33394	0.723731	0.525981	0.583031	0.30007	1.14521
	0.242867	0.381842	0.953047	0.447218	0.692661	1.6669	0.669748	0.502189	0.276418	0.731453			1.87052	0.555987	0.502579	0.589285	0.366749	0.527643	1.1609	0.904845	0.692843	0.703654				0.222971	0.550475	0.444919	0.692728	0.494184	0.657187	0.858958	0.365988	1.35536
	0.391232	0.55117	0.769652	0.310519	1.18113	1.62477	1.36505	1.22519	3.99661	0.989335			1.54556	0.66877	0.411486	1.0018	1.4269	0.284725	0.864892	0.571295	1.39551	0.648243				0.761512	0.606262	0.699902	0.157822	1.06733	0.96298	1.30948	0.586581	0.852544
	0.314346	0.282667	0.494908	0.459592	1.15259	2.29117	1.17993	1.46727	0.549977	1.10824			0.535801	0.269906	0.451035	0.760487	1.295	1.42588	0.607799	2.80314	1.54828	0.659308				0.193313	0.325142	0.998454	0.704017	0.277264	0.483764	1.23673	0.346331	0.399891
	0.705557	0.325989	1.8542	0.315406	0.872451	1.13534	4.8901	0.593661	1.48438	0.691788			0.709542	0.626915	0.732657	0.984946	1.2898	1.23768	0.464183	1.38864	0.946685	0.206456				0.505202	0.299785	1.1129	1.08482	0.466981	0.466193	1.01715	0.592738	0.636683
	2.6325	0.253745	0.684141	0.346046	0.642709	1.71245	0.576107	1.10811	1.37796	0.861109			0.558236	0.459967	0.471029	0.532544	1.68517	1.18592	0.380553	0.283367	1.01639	0.41196				0.873583	0.372673	0.985379	1.09161	0.278771	1.23378	1.49024	0.618894	0.714876
	0.678066	0.363582	0.57799	0.523875	1.73262	4.62679	0.555401	0.731703	0.405238	0.676707			1.04284	0.650619	0.319763	0.789833	1.07162	1.35005	0.377452	0.544766	1.09959	0.64363				0.771523	0.977262	0.333999	0.408869	0.900792	1.74404	0.392325	0.522647	0.850238
	0.311087	0.293378	0.800276	0.443649	0.832829	0.698189	1.65065	0.523797	0.42533	0.701415			0.42622	0.443829	0.507289	0.642989	0.358994	1.18705	0.552477	0.479266	1.08859	0.587325				0.207006	0.190872	1.0234	0.687949	0.334983	0.656381	1.00088	0.589343	0.703582
	0.407098	0.372287	0.49423	1.29451	0.938313	1.67807	2.75035	1.25664	0.554346	1.26003			0.362067	0.340414	1.20152	0.62835	0.343437	4.0876	1.07899	0.581264	0.693906	0.563395				0.655991	0.214373	1.38641	0.272195	0.578985	0.346809	1.45407	0.806817	0.256383
	0.364425	0.406286	0.905825	0.466386	1.13825	1.70232	6.01612	1.64152	0.692887	1.02495			0.337689	1.05996	1.17052	0.435027	0.781387	1.14075	1.00612	0.534116	1.89133	0.599057				0.974562	0.494506	0.780855	0.229099	0.463968	0.557553	0.602518	0.346747	0.218441
	0.199189	0.431579	0.283788	0.71982	0.487362	8.38091	1.72953	2.19444	0.549724	0.526164			0.442753	0.666024	0.761928	1.02586	1.3728	0.336756	0.810855	0.479992	0.426421	1.03724				0.343313	0.261078	0.368309	0.357967	0.541702	0.528134	0.678436	0.644525	0.770634
	1.25041	0.821292	0.339913	0.601104	0.96771	1.98207	2.02791	1.08969	0.950234	1.29181			0.488939	0.527508	0.658125	0.287162	0.894339	0.676619	1.51062	0.777359	0.311431	0.771018				0.599291	0.263879	1.33616	0.372434	0.235103	1.26526	0.759727	0.588079	0.500587
	0.203815	0.94433	0.845115	1.6903	0.995642	1.94966	0.651824	1.54485	0.98685	1.10701			0.621845	0.774098	0.566645	0.204957	0.727189	0.754643	1.16716	0.903232	0.627785	1.09109				0.460708	0.50459	0.618547	0.411224	0.25952	0.402321	1.00047	0.903189	0.252254
	0.471265	0.358005	0.693784	2.37844	0.953309	0.811775	1.255	0.971581	0.666956	1.18741			0.425379	0.705411	0.888622	0.27147	1.13118	0.333649	0.936204	0.372967	0.242867	0.265657				0.77727	0.784812	1.59505	0.875524	0.279125	0.227398	0.451498	1.52736	0.624236
	0.28223	0.425818	0.66547	1.05796	0.949265	1.59456	1.51585	10.409	0.671202	1.00332			0.329862	0.992117	0.340696	0.325931	1.74974	0.537585	1.12778	0.349772	0.522772	1.16592				1.59625	1.19246	0.883845	0.412348	0.342128	1.62719	1.47596	0.811729	0.376915
	0.246643	1.10131	0.496475	1.07244	0.616621	1.78817	0.849436	0.712756	1.36024	0.667661			0.499233	0.64254	0.239564	0.341178	1.17017	0.575571	1.33712	0.540711	0.554103	0.527036				0.248855	0.664935	0.270614	0.195862	0.358211	0.334505	0.657411	1.51469	0.949392
	0.488622	1.25568	0.560264	1.73194	0.4596	5.62075	1.74976	1.29824	1.30869	1.37337			0.329199	0.595771	0.235959	0.372977	0.749702	0.962342	0.829634	0.615703	0.569787	0.925762				0.539501	1.21719	0.28516	0.805209	0.496463	0.454107	0.610468	1.83176	1.1749
	0.645912	1.17046	0.324083	0.400159	0.838886	0.957737	1.68182	0.529657	0.914165	0.459107			0.655579	0.486324	0.40023	0.284315	0.844377	0.728986	0.523296	1.47107	0.966016	0.742683				1.52789	1.04569	0.806817	0.798049	0.547218	2.03741	1.35247	1.97402	1.08761
	0.442678	0.70104	0.269488	0.634504	0.333951	0.75991	1.13461	1.00893	1.30474	1.50421			0.608292	0.813677	0.425043	1.56415	0.388595	0.522824	0.306419	1.40294	0.650536	0.781362				1.36344	1.06149	3.03659	0.737778	0.54884	0.322116	1.18997	2.01149	0.58657
	0.438479	0.475181	0.414155	0.881875	1.3502	3.40476	2.05637	1.10991	1.09445	0.649465			0.962462	0.729868	0.358034	0.282607	0.361352	0.989834	0.324269	2.21616	0.984788	0.735256				0.834081	0.461077	0.432596	0.391167	0.336346	2.51256	1.11947	0.904099	0.744167
	0.760332	0.127646	0.942315	1.51152	0.896503	1.15983	2.59651	1.56829	2.08305	1.76798			0.642096	0.975004	0.39143	0.330949	0.268269	0.786698	0.313396	4.79138	1.06167	1.78392				1.05498	1.34612	0.796755	0.351661	1.41932	0.146413	0.562376	0.877982
	0.414107	1.02285	0.685153	1.61128	1.23853	3.80097	1.26629	0.658729	1.15752	1.17597			1.59863	0.707036	0.324313	0.32183	0.343951	0.778357	0.531582	1.6695	0.984812	0.709878				0.479293	1.14668	0.458406	0.851481	0.726693	0.678824	0.743591	1.34652
	0.342777	0.782897	0.321516	0.470171	1.00715	0.708697	1.3785	0.527408	1.60651	0.389382			0.824331	0.574816	0.411289	0.702463	0.650364	0.794231	1.59512	1.51763	0.633808	0.761063				1.00577	1.45505	0.583815	1.5018	1.11188	2.71036	0.377879	0.544849
	1.32826	1.01089	0.324366	3.83315	0.798285	1.06329	0.68568	1.85656	1.67062	1.19861			1.01133	1.13499	0.579993	0.370292	0.836175	0.25936	0.521552	0.477355	0.692543	0.99595				1.63349	1.56649	0.412181	0.666757	1.05974	0.453953	0.200709	0.473324
	0.501675	0.924554	0.383591	0.645642	1.69665	0.659311	0.739657	0.487388	1.05378	1.44132			0.384296	0.564613	0.295889	0.57953	0.456272	0.506075	0.665313	0.304995	0.978709	1.18629				0.247635	0.549174	0.691837	0.927968	0.36257	0.79197	0.318952	0.876963
	0.945485	0.38401	0.390294	2.12526	3.74932	7.45088	0.524091	0.390366	1.26002	0.90704			0.628424	0.650314	0.542286	0.906475	0.410755	0.717428	0.875448	0.471074	0.654151	0.642697				0.772461	0.225563	1.84163	0.857898	0.37698	0.643145	0.370695	0.474893
	0.252654	0.483021	0.620048	2.44958	0.602325	1.23792	0.521239	2.35414	1.52832	1.09182			0.668736	0.969255	0.291522	0.311045	0.42401	0.722857	0.955491	2.15181	0.729502	1.17746				0.539898	0.353713	3.02401	1.02118	0.25277	0.635534	0.306758	0.398218
	0.260021	0.95214	2.27204	0.980067	0.597778	0.964033	0.642159	2.26823	1.58757	0.640659			0.570769	0.729602	0.723259	0.372614	0.38269	0.983606	0.620203	1.42665	0.397176	1.00991				0.224869	0.388	1.76773	0.930411	0.299498	0.775437	0.530461	0.551054
	0.238893	0.507372	0.431735	2.18979	1.41612	2.98053	0.476205	0.738219	0.373091	1.47374			0.453039	0.531128	0.782486	0.537099	1.33623	0.859082	1.23138	0.561294	1.37933	1.00133				0.333503	0.203596	0.966573	0.719148	1.22243	0.718071	0.347247	0.369885
	0.505049	0.548274	1.83826	1.04779	0.867801	0.499311	2.57283	1.30313	0.515775	0.667048			0.392487	1.93804	0.483681	0.713183	0.299407	1.29458	1.0286	2.27177	0.241589	0.746833				0.675369	0.210037	0.412445	0.291484	1.0188	0.340913	0.692294	0.591249
	0.311023	0.52701	0.555791	0.636192	0.829013	3.62175	0.618246	0.951152	1.98972	1.19938			0.584056	0.507171	1.09199	0.462601	0.466856	1.24746	0.908078	0.702924	0.706871	1.37666				0.489761	0.830051	0.188463	0.874453	1.36676	3.39478	0.283851	0.725655
	0.480828	1.38507	0.96139	2.90951	1.28474	1.85717	0.626187	0.749949	1.41729	0.573184			0.282644	0.694265	0.620191	1.34511	0.385433	1.77883	1.03053	1.46786	1.42766	0.457886				0.792009	0.83645	0.511571	0.366313	1.13489	0.356037	0.715307	0.287104
	0.305973	0.851005	0.358423	2.25881	1.59042	5.7712	0.812384	0.81576	1.09162	1.38999			0.402417	0.495589	0.224568	0.725125	0.296286	1.31971	0.531123	2.10094	2.13148	0.374243				0.471703	0.454137	0.649897	0.834107	0.575411	0.746113	0.702547	0.548152
	0.12642	1.51962	1.35177	1.35473	1.27079	0.629465	1.01751	0.725656	2.65013	0.752244			0.879117	0.458399	1.15109	1.06162	0.389661	1.1941	1.07693	1.09806	0.75834	0.616452				1.54025	0.901488	0.936387	0.557414	0.289493	1.68047	0.522068	0.691494
	0.332294	1.15995	1.1399	5.63637	7.40177	0.994186	1.27062	3.71656	1.12803	1.0725			0.390049	0.308508	1.17288	0.810829	0.501795	0.661214	0.552474	1.79317	0.239769	0.226996				0.896309	0.633259	1.05903	0.306256	1.00383	0.249533	0.344518	0.704331
	0.447847	0.303673	1.64303	1.4243	2.24068	0.961455	0.739135	0.551182	1.52419	1.93651			0.446154	0.544007	0.537019	0.963963	0.478221	0.348039	1.01454	1.06397	1.05259	0.395895				0.437304	0.506312	2.44539	0.777401	0.929643	1.82355	2.45658	0.68766
	0.580847	0.20475	1.16438	2.6878	1.26999	3.94646	1.40112	0.684477	0.875043	0.72212			0.419382	0.42699	5.33658	0.787982	0.268817	0.356937	1.07101	0.731291	4.29265	0.428895				0.294431	0.448156	0.537809	0.64	1.0523	0.907778	0.904715	0.793746
	0.340446	0.223336	4.72109	0.931662	0.584294	4.15576	1.17043	1.65871	1.1211	1.1872			0.323156	0.506651	1.91914	2.06142	0.253378	0.456831	0.947838	1.71624	1.14306	0.465158				0.684888	0.853497	1.2328	0.936914	0.29667	1.55128	0.305286	0.678188
	0.41726	2.22235	0.316072	0.865614	0.755578	1.21957	2.68785	0.790351	0.523572	1.3392			0.417045	0.718319	0.903729	0.333596	0.251326	0.997821	5.7018	1.04508	0.733285	0.348813				0.651591	0.502236	0.913674	0.258132	0.350687	1.24574	0.225626	0.840601
	0.428915	0.250056	1.65402	0.932265	0.709729	0.582293	1.49134	0.411466	0.635635	0.95751			0.341169	1.47573	0.951933	1.64042	0.763578	0.528141	1.15705	0.607562	0.406066	0.463634				0.346413	0.845767	1.14668	0.375401		1.00337	0.222084	0.48329
	0.23736	0.272868	4.68279	1.23568	0.954832	0.47188	1.99519	1.00402	1.05664	0.721281			0.503128	0.384839	0.865776	1.52872	0.588326	1.08299	0.547949	0.653461	0.497306	0.4146				0.584375	0.970527	0.733558	0.635118		1.12996	0.734609	0.889572
	0.501029	0.680661	0.102789	3.36033	0.459742	1.05256	3.83768	0.86017	1.43836	0.888184			0.393582	0.559506	0.871677	0.432779	1.20634	0.855664	1.17207	0.954215	0.32217	0.474372				0.369702	0.937584	1.14452	3.35487		0.89226	0.396222	0.231367
	0.77995	0.354815	0.520972	1.76939	0.234084	0.891012	2.48676	0.786518	0.510798	0.968352			0.372315	0.300297	0.889595	0.769927	1.15821	0.278019	7.7225	0.468309	0.646163	0.403441				0.291302	0.497357	0.519845	0.344807		0.458926	0.243486	0.359281
	0.318267	0.439508	0.540787	1.47727	1.3199	0.959978	1.60335	0.9805	0.580131	0.708697			0.480598	0.46889	1.63478	0.719694	0.661975	1.013	0.683095	0.877549	0.771598	0.568977				1.15594	0.369932	0.619641	1.12669		0.230045	0.272497	0.404353
	0.390582	0.849744	0.554037	4.03887	4.53399	0.61108	1.68525	1.59763	1.78897	1.28652			0.394836	0.619307	0.905083	1.3802	0.610356	0.956471	0.491151	0.910606	0.562628	0.409434				0.283809	0.405347	4.62028	1.1173		0.754931	0.24451	0.283034
	0.212884	0.227371	0.649848	0.355196	1.32356	1.4492	1.15945	7.49945	1.0097	1.22656			0.389931	0.347224	0.630959	0.361405	0.293902	1.82981	0.494556	0.389404	0.860596	0.595531				0.32954	0.500163	0.983892	0.908341		1.37733	0.259298	0.52227
	0.446547	0.241546	0.710707	0.329021	1.25858	1.35886	9.78943	0.569807	1.27438	1.03352			0.288763	0.695898	0.452556	0.737622	0.502102	0.409751	0.485793	0.815674	0.819211	0.335349				0.429422	0.561497	0.195422	2.82492		0.189168	0.629652	0.390276
	0.259901	0.187952	0.547095	0.768251	1.00737	0.577791	0.669566	0.836539	1.02159	1.31226			0.208843	0.417764	1.00246	0.325764	0.449848	0.578821	1.88387	1.10704	0.747286	0.888427				0.311464	0.420664	0.178799	1.12354		0.87766	0.390931	0.327798
	0.90862	0.620285	0.595955	0.503833	3.85926	1.02934	0.428348	0.773594	0.717154	1.06569			0.288368	0.562012	1.36255	0.564422	0.846878	0.477893	1.06299	1.73687	0.266823	0.41242				0.611944	0.99409	0.834494	4.6448		1.41123	0.248175	0.609401
	1.5257	0.236702	2.50301	0.655926	0.831913	1.02186	0.456551	0.589376	1.083	0.784736			0.345002	0.395293	0.671268	0.302547	0.39491	1.31112	3.95564	1.36364	0.31298	0.77796				0.615925	0.628558	1.23302	1.33289		0.758981	1.12865	0.253281
	1.35761	0.346171	1.06845	1.23913	0.756052	0.92044	0.413949	0.57113	0.660388	0.550028			0.211975	0.436047	0.43976	0.316989	0.796985	0.476128	1.20481	1.0507	1.52521	0.784334				0.55271	1.13427	0.498643	4.30064		0.882402	0.217727	0.215383
	0.585657	0.316587	1.39186	0.648975	1.5923	1.51833	0.701709	0.777939	1.26477	0.606538			0.892726	0.900122	0.2973	0.607163	0.268211	0.566185	2.20191	0.851346	1.09182	0.265473				0.818318	0.482151	0.218827	0.953362		0.772822	0.460422	0.342709
	0.289379	0.307145	0.68375	0.670834	0.534984	5.3805	0.511517	0.592403	0.895172	0.410054			0.415546	0.457751	0.987318	0.477335	0.686226	1.49863	0.97837	1.22271	1.6372	1.70837				0.193362	1.13197	0.494064	1.04346		0.635875	0.396274	0.212847
	1.23884	0.577394	0.630922	0.89922	2.04907	1.09362	0.440228	1.16858	0.667642	0.447989			0.449369	0.31133	0.654796	0.359924	0.950373	0.778696	0.919384	0.646584	0.527492	1.08611				0.280584	0.930796	0.255956	0.364475		0.724761	0.501968	0.381798
	0.34589	1.25264	0.66586	0.477962	2.00862	9.49423	0.269381	0.396696	1.64982	0.507472			0.31718	0.443919	0.50785	0.85693	0.569234	0.650932	0.500184	0.60323	1.77914	0.690814				0.379895	0.878491	0.252941	0.373918		0.262683	0.454421	0.271313
	0.707952	1.17227	1.83989	0.507654	1.75905	1.82504	0.85589	4.81285	1.28176	0.393122			0.413508	0.293499	0.810544	0.642147	1.51264	1.0771	0.450035	0.902557	0.69062	0.365413				0.264188	0.855187	0.393236	0.798507		0.974038	0.652815	0.78834
	0.302522	0.918983	3.02247	1.05228	2.11341	2.8812	0.653594	1.37156	0.688029	0.409817			0.382127	0.50556	1.4942	0.667359	1.86646	0.939349	0.389449	0.385871	0.844983	0.648791				0.201816	1.11409	0.234371	0.450086		0.450621	0.575162	0.276453
	0.281129	0.39354	3.9596	0.280226	1.60787	0.755533	2.02653	0.569696	0.729834	0.402398			0.273405	0.38752	0.315893	0.511929	0.382215	0.376243	0.33898	1.42056	0.691202	0.8144				0.212092	0.613484	0.327298	0.722577		0.535208	0.496685	0.390091
	1.19601	0.248191	1.47237	0.483022	0.302231	0.796518	1.54262	0.793144	0.444392	0.811085			0.761231	0.342763	0.473169	1.64653	0.425291	0.966115	0.799735	0.529446	0.354387	0.989585				0.335411	0.954239	0.344711	0.412955		1.17939	0.656411	0.765122
	0.918661	2.86915	1.97336	1.02954	1.21652	2.65662	0.93801	0.469442	0.487946	0.360923			0.513281	0.977736	0.93561	1.91881	0.369573	0.841551	1.06258	1.3931	0.63195	1.30414				0.426078	0.21722	0.425251	0.236419		0.419178	0.466531	2.29482
	6.86667	0.445602	8.54014	1.15122	1.22447	0.86728	1.13179	3.02979	0.587008	0.848903			0.772195	0.606691	0.676749	0.567727	0.826184	1.18551	0.903849	1.9276	0.247669	0.892684				0.293295	0.246497	0.286924	0.234582		1.39207	0.378468	2.53526
	0.302817	0.307589	1.07096	1.0261	0.350359	1.39879	0.685508	1.16398	0.434047	0.595632			0.678628	0.439552	0.485722	1.36685	0.281561	1.01912	2.04617	1.24937	0.909656	0.461391				0.310166	0.473603	0.22382	0.454043		0.867492	0.251374	2.90467
	0.503958	0.222039	1.64493	0.797532	0.393827	1.42664	0.372122	3.48694	0.752202	0.628825			0.182061	0.764408	0.478097	0.5333	0.346245	1.33398	1.93204	0.576963	0.813191	1.07212				0.38212	0.741347	0.269406	0.480669		1.11084	0.477301	0.248725
	0.313448	0.400579	2.08995	1.42855	0.893666	0.37762	0.818218	2.53917	0.671467	1.16711			0.226786	0.464031	0.297784	0.402415	0.456835	0.941875	0.809761	0.599921	1.08089	0.786469				0.368606	0.597012	0.227123	0.349929		0.888021	0.525728	1.24455
	0.34566	0.345831	0.634835	0.386925	4.24511	0.565959	0.31027	0.624492	0.72201	1.70522			0.247009	0.667228	0.240516	0.524056	0.336045	1.18127	0.90757	0.882249	0.367192	2.87907				0.196394	0.694955	0.34161	0.530829		0.507048	1.02807	0.985295
	0.364585	0.315476	1.19547	0.792101	0.900188	1.33564	0.950262	0.62955	0.534939	0.31888			0.574262	0.69758	0.623226	0.87824	0.34613	0.225118	0.724105	0.893337	1.34679	0.957342				0.411069	0.842836	0.257567	0.753399		0.226592	1.33832	0.241723
	0.242665	0.371335	0.963696	0.925635	1.86758	0.530098	2.09637	1.045	1.44693	0.491809			0.683204	0.421503	0.243274	0.814994	0.587464	0.339765	0.653788	0.718662	0.781377	0.480573				0.701573	0.722927	0.302589	0.318593		0.341875	0.829851	0.982831
	1.13978	0.303923	0.442475	0.423037	3.03866	1.01555	0.889072	0.955822	0.684176	0.709222			0.220208	2.09934	0.435706	1.4352	0.716081	0.62543	1.87818	0.957842	0.949205	0.987478				0.665503	0.222088	0.671661	0.632198		1.50569	0.377849	1.34718
	0.849796	0.315566	0.410147	0.406651	3.31817	0.509108	1.06952	0.59395	1.44962	0.810011			0.475619	0.538932	0.887627	0.219797	0.730231	0.530747	1.14511	1.6966	0.845078	0.430044				0.219694	1.46336	0.473548	0.437607		0.379246	0.307416	1.02524
	0.242836	0.366257	0.749825	0.448418	1.73119	0.250135	0.65227	0.702002	2.19095	0.832409			0.218048	0.548381	1.42814	4.99222	0.588567	0.855801	0.334183	0.941974	0.771234	0.90999				0.364024	0.341169	0.335644	0.930639		1.24744	0.221336	0.727878
	0.420716	0.368359	0.52373	0.525925	1.46355	0.486179	0.717947	1.92908	0.927113	0.372286			0.520842	0.490405	0.553267	1.81586	0.466303	0.467375	0.425614	1.30273	1.07436	0.853582				0.292693	0.933625	0.228894	0.971999		0.761125	0.523496	0.969326
	0.649279	0.402143	1.89607	0.488198	1.35577	0.709395	0.29216	0.522204	8.1042	0.557811			0.431032	1.61187	2.61766	1.18188	0.721203	0.735179	1.5652	5.38871	0.467457	0.570196				0.414637	0.571426	0.828963	0.51662		0.665678	0.444845	1.22953
	0.97083	0.39201	0.969321	0.622017	2.41074	0.47937	0.276188	1.66553	0.738808	0.718055			0.207372	0.471687	1.04373	0.311323	0.674718	1.31486	0.600919	5.18806	0.569388	0.56782				1.0587	2.47651	0.614681	1.7383		1.65742	0.975559	1.17194
	0.465797	0.242915	5.94271	0.740301	0.585211	0.431608	0.469059	0.79335	0.538703	0.65401			0.246112	0.41826	1.3372	0.52081	0.612913	0.983467	0.923569	1.52321	0.760405	0.445786				0.378763	0.882174	1.23065	1.6241		1.77349	1.10232	0.232792
	0.801214	0.265504	0.68746	1.25297	0.401238	0.263517	0.384561	0.669546	0.446526	0.654757			0.36318	0.939748	2.69398	0.535035	0.353415	0.904515	1.45011	0.774088	0.958292	0.852403				0.382757	0.354734	0.620134	0.345424		0.509217	4.11303	0.335356
	0.286288	0.328145	5.99071	0.934573	0.471831	0.949431	0.626446	0.832561	0.492344	0.665771			0.720919	0.493943	0.288819	0.826515	0.390852	0.726341	1.003	0.693488	0.628918	0.520344				0.349702	0.654311	1.75624	0.24664		0.457157	0.648895	0.161704
	0.328417	0.293113	0.378744	1.84461	0.584873	0.862664	0.655035	1.0365	0.619912	0.522308			0.575004	0.560728	0.317147	0.365895	1.02846	0.871001	0.583118	0.878685	0.719213	1.18354				0.282264	0.432374	1.70267	0.266095		1.87643	0.980033	0.227037
	0.226383	0.346817	0.631279	1.00157	0.826092	1.29363	0.742833	1.35996	2.61527	1.10538			0.242986	0.516304	1.29177	0.394361	0.617461	2.57362	1.47655	0.812804	2.43301	1.17953				0.791638	0.415821	0.183921	0.200313		0.399407	1.09413	0.847747
	0.428458	0.525076	1.50082	0.261753	3.74897	1.62791	0.830389	1.4929	1.27661	0.762468			0.30197	0.24312	0.752184	1.27336	0.911634	1.24513	0.744819	0.685873	0.991603	0.980665				0.701804	0.259528	0.231552	0.382524		1.08939	0.08574	0.482983
	0.479036	0.921715	0.295973	0.567236	1.45799	7.1599	0.600323	1.46484	0.548756	1.12109			0.253744	0.439855	0.912415	0.892311	0.682885	1.07643	1.07915	1.63926	2.03122	1.32334				0.679558	0.342068	0.260184	0.241563		0.243253	0.274939	0.235796
	0.473329	0.439201	0.595694	0.355553	0.412702	1.87914	0.551619	1.7273	0.433521	1.57279			0.254634	0.378025	0.908943	2.42649	0.767642	1.24532	1.5475	1.07027	0.969039	0.890115				0.499965	0.975425	0.424586	0.286077		1.2306	0.370046	0.61371
	0.752537	0.234703	0.610887	0.463647	1.37313	0.403388	0.269662	2.51063	0.635831	1.15284			0.511028	0.587536	0.70233	0.492451	1.11167	1.15251	1.11889	1.75372	1.16961	1.74748					0.34693	0.321958	0.219602		0.436472	0.678904	0.924856
	0.550037	0.753024	0.305293	0.823523	0.783185	1.90943	0.446877	1.17512	0.858233	0.801472			2.01935	0.511231	1.29306	0.720433	0.824687	1.21326	2.08975	1.02367	2.99908	1.0898					0.431073	0.264755	0.229099		0.442162	0.885084	0.573682
	0.63363	0.703285	0.770393	0.313019	3.80627	2.63236	0.435241	0.763512	0.68535	0.914813			1.34246	0.300938	0.371163	2.68068	3.56886	1.39023	0.167455	1.15092	0.507264	0.853992					0.651489	0.353455	0.259071		0.308514	0.369591	1.12014
	0.613613	0.631586	1.75272	0.591597	0.827855	1.62817	0.486765	0.868052	0.422734	0.634411			1.09024	0.251393	0.391499	1.43784	1.26358	1.05958	0.227842	1.40738	0.429089	0.963262					0.452236	0.255546	0.227961		0.203651	0.229783	0.822191
	0.682175	1.54167	0.587415	0.329964	2.00219	1.30175	1.52463	0.902889	0.744087	2.21326			0.824172	0.482231	0.35023	1.24913	0.908702	1.50574	0.378767	1.35566	0.502276	0.725051					0.370262	0.437788	0.292556		0.918672	0.207161	0.204333
	0.609463	0.974559	0.504765	1.01146	0.420345	1.40076	9.41592	0.703775	0.131061	0.832625			0.889809	0.280839	0.404463	1.00879	0.671494	1.12394	1.32459	1.62236	0.743529	1.14658					0.221851	0.56974	0.225785		1.62613	0.217208	0.455731
	0.699075	0.35236	1.28814	0.686427	1.11214	1.25556	0.77629	1.16986	0.811142	1.23771			3.10461	0.41306	0.457286	0.651144	1.58204	0.982426	1.31328	1.19546	1.68001	0.725384					0.230171	0.220067	0.408416		2.20644	0.301285	0.518211
	0.880058	0.326584	1.48961	0.59069	1.67848	1.0005	0.954141	0.269346	1.47881	1.36427			0.693928	0.573864	1.03747	2.31772	1.83366	4.12311	1.23145	1.90642	0.722885	1.17955					0.288833	0.205032	0.211112		1.4115	0.245216	0.439665
	0.42668	0.466719	0.496759	2.08099	3.95081	1.32469	1.13101	0.768319	8.5091	1.94649			0.386783	0.28671	0.446033	1.16295	1.15044	0.762101	1.10248	0.884896	1.62851	1.17104					0.2398	0.666018	0.255955		0.244842	0.420125	0.630647
	0.188922	1.03307	0.550965	1.03891	0.985449	0.80882	0.938881	0.655367	1.74459	0.788719			0.591267	0.374311	0.521511	0.317711	0.280859	0.576461	0.772689	0.942173	0.837445	0.575111					0.431992	0.624873	0.269001		0.917006	0.407914	0.667418
	0.427946	0.322141	0.422266	1.0175	1.07376	1.25017	1.24455	0.270742	1.89173	0.411264			0.484211	0.469574	0.678222	0.410957	1.10051	2.39797	2.05877	0.349081	0.851459	1.16539					0.203979	0.792007	0.469013		0.232744	0.539728	0.682983
	0.320411	0.373556	1.15105	0.991718	1.33145	0.94481	1.44694	0.522929	1.65699	0.649085			0.975864	0.292744	0.505709	0.343975	0.560145	1.10866	0.771627	0.789437	1.02687	0.755106					0.200994	0.544426	1.11015		0.261094	0.252543	0.727808
	0.593054	0.344913	1.96889	0.570818	1.54581	1.48187	1.39837	0.503559	0.939683	1.89724			0.370322	0.2729	0.241748	0.202926	0.333137	1.36797	0.660516	0.77084	2.51403	1.2968					0.412857	0.781398	1.12681		0.251507	1.33494	0.905685
	0.339941	0.467183	0.38064	2.29819	0.672296	0.624893	1.05699	0.604725	8.68175	0.991073			1.07263	1.05428	0.478016	0.262583	0.581404	2.49718	0.752868	0.610143	2.11271	0.934591					1.03585	0.193296	0.651647		0.240792	1.40196	0.534222
	0.291861	0.366336	0.483637	0.988227	0.633605	1.12416	1.36716	0.776542	2.00919	0.937355			0.707811	0.733108	0.360045	0.753868	0.225414	0.812193	0.336535	3.29137	1.16459	0.87887					0.341828	0.123226	0.660291		0.319382	0.747538	1.05284
	1.2055	0.315158	0.269416	0.304084	1.52981	1.62703	1.22651	1.10526	0.520329	0.425376			0.249022	0.802268	0.446339	0.256969	0.343268	0.792143	1.89048	1.4803	1.55775	2.09473					0.190125	0.316652	0.996124		0.203779	0.580823	1.00784
	0.218178	0.655816	0.459476	1.17567	0.648217	1.03536	2.25966	1.07871	0.727018	0.440813			0.494256	0.622308	0.403112	0.33349	0.531631	2.048	0.966877	1.74304	4.08834	1.2253					0.673664	0.527939	0.489931		0.292211	0.883173	1.03491
	0.607304	0.677521	0.437398	0.390569	0.626377	0.56074	1.35069	1.42511	0.528702	0.384823			0.782055	0.935053	0.671963	0.261195	0.4165	0.85435	1.10012	1.175	0.50494	1.45036					0.528769	0.261159	0.765146		0.351679	1.40042	0.445849
	0.388318	0.414578	0.529341	0.679571	0.833741	0.400616	2.48919	1.38149	0.29499	0.806979			0.385242	1.32939	0.384697	0.492489	0.487827	1.00535	1.35142	0.594474	0.37948	0.875831					0.337388	1.16461	0.675722		0.263247	0.211752	0.718153
	0.381384	3.1391	0.368729	1.33294	0.736968	0.638185	1.68024	0.904544	0.300699	1.60214			0.561002	0.258028	0.510845	0.310649	0.964826	1.2529	1.35737	0.944699	0.596325	1.76928					0.363536	0.600248	2.08852		0.858615	0.662808	0.52155
	0.85602	0.933846	4.64996	0.958589	0.526994	0.518613	1.39063	1.39708	1.13586	1.06379			0.355523	0.24228	0.442739	1.05337	0.782108	2.17808	1.59106	2.35578	1.06186	0.966569					0.249252	1.20642	0.307048		0.246432	0.293305	0.325076
	0.888452	1.72528	0.563752	0.890407	1.83749	0.838654	0.719826	2.41274	0.445819	0.561608			0.510151	0.361255	0.312297	0.532463	1.02758	1.42433	1.08909	1.71339	1.21884	1.76472					0.235743	2.15721	0.559145		0.235307	0.223859	0.512805
	0.505924	1.12569	1.06225	1.55179	0.625523	1.28403	0.40566	1.26194	0.508171	0.529622			0.760025	0.281428	0.344943	1.74213	0.507894	1.14171	0.45771	0.457146	0.984244	1.54478						0.395773	0.865055		1.0183	1.27484	0.582571
	0.574979	1.014	0.539682	1.4474	1.13843	9.51639	0.683924	0.975821	1.77897	1.03127			1.43788	0.326655	0.624815	1.16831	0.467546	1.20479	0.483526	0.577116	1.46636	1.66459						0.283782	0.178217		1.10747	0.654048	0.760594
	0.582346	0.289213	0.957763	0.945896	0.209545	1.94599	0.628922	0.57236	0.628386	0.423402			0.446025	0.613263	0.700842	0.918195	0.342522	1.23876	1.08019	0.693287	1.68449	1.07031						1.01096	0.161827		0.800203	0.675526	0.623743
	0.351199	0.886978	0.331173	0.447768	0.712829	1.39414	0.533519	0.646703	1.62026	0.555022			0.589237	0.424441	1.15516	0.511929	0.280274	2.63633	0.493061	0.610327	0.31447	0.851594						0.614294	0.485988		0.372527	0.299483	1.61609
	0.407638	0.343286	0.234841	0.585616	0.317074	1.15095	0.988372	0.556069	0.567983	1.17638			0.624137	0.707385	0.666182	0.58608	1.03923	1.15255	1.85189	2.07026	1.83715	1.5958						0.683403	0.539307		0.585862	0.416546	0.342959
	0.306981	0.422076	0.174352	1.03041	0.554058	1.56811	0.457752	0.709435	0.683897	1.03979			3.91395	0.277315	0.387826	0.874736	0.377878	2.886	2.04591	1.16016	2.03525	1.20004						1.29737	3.23652		2.10723	0.29013	1.18355
	0.246918	1.38198	1.16275	0.423499	0.427292	0.892982	0.574774	0.809985	1.21664	1.29066			0.870621	0.214456	0.277748	1.46432	1.25309	6.25946	1.82427	1.60555	1.22344	0.655764						3.97512	0.584024		0.734758	0.962554	0.728375
	0.387777	1.12632	0.962856	0.18245	0.995894	1.38889	1.12371	1.59048	1.40791	0.716381			0.905136	0.263752	1.49178	0.761378	0.146013	4.53895	0.894996	0.54566	1.16477	1.13756						1.32797	1.16004		0.545461	0.350754	0.929383
	0.232113	1.15393	0.550653	0.886426	1.12357	2.12162	2.59096	2.20346	0.849761	0.331811			0.308647	0.292731	0.766987	0.470456	0.964458	1.67318	0.805791	4.76051	0.697398	1.19027						1.30797	1.80193		0.447692	0.682888	0.432601
	0.192174	0.565571	0.712041	1.78687	1.32443	0.996741	0.711511	0.886184	0.697807	0.631259			0.22926	0.307185	0.511467	0.866484	2.43742	1.62425	2.11053	1.506	1.9399	1.02373						0.808431	2.29553		0.533009	0.254232	0.788893
	0.211128	0.490182	0.317981	0.42313	1.04255	0.627422	0.608238	0.926538	0.569698	0.493661			0.226737	0.339822	0.590531	1.20818	0.230555	1.85521	1.21695	1.53879	1.0883	0.922853						0.490963	0.366499		0.66209	0.163128	0.635217
	1.05853	0.605388	1.65396	0.519581	1.05955	0.753271	1.06063	0.726363	0.707014	0.995607			0.649115	0.237065	0.511648	1.06036	0.626413	2.3049	1.40115	1.11959	0.973744	1.03977						0.637071	0.504096		0.633958	0.762046	0.721205
	0.219232	1.77928	0.670156	1.4004	0.970565	0.878444	0.385133	1.95433	0.680947	0.478214			0.423483	0.625328	0.817699	0.502791	0.383591	0.656577	0.916059	1.51839	0.943963	2.21659						3.07684	0.252741		0.5615	0.548735	0.40615
	0.471821	0.280532	0.757964	0.43436	0.855019	0.803136	0.746161	1.04097	0.920259	0.534003			0.538105	0.444053	0.613548	1.76598	1.55775	3.19808	0.63816	1.63074	0.491426	0.889032						1.39504	0.212925		0.567129	0.334811	0.370827
	0.398273	0.244938	1.17241	1.4995	1.09107	0.953681	0.454515	0.548467	2.94176	0.585167			0.372001	0.728312	1.01147	2.31712	0.827127	3.19343	0.448339	2.67365	0.667507	0.923895						4.79187	0.397164		0.637098	1.36018	2.08411
	0.618715	0.230299	1.30041	0.60558	2.01785	1.25397	0.724004	1.11129	0.70303	0.588625			0.98101	1.43719	0.79984	1.60671	4.14419	1.18282	0.593069	0.935247	0.698177	2.00006						1.28041	1.76327		0.420438	0.515305	1.54347
	0.382959	0.489189	0.896521	0.346468	1.04739	0.846735	0.636956	0.8001	2.97625	0.500605			0.351185	0.507435	0.375388	0.599635	0.523927	1.73683	0.684937	0.795321	0.322666	0.197128							0.455156		0.920796	0.581264	1.01503
	0.722682	0.330155	2.60347	0.243313	0.903799	0.975776	1.43192	0.808792	1.9827	0.653813			0.2795	1.3432	0.554073	0.877592	1.06004	0.543991	0.582176	2.71428	0.901458	0.491774							0.720279		1.57384	0.62746	0.971424
	0.420919	0.524851	1.76326	0.519338	1.27944	0.73498	1.53522	0.642335	1.25497	0.775242			0.281319	1.14709	1.23659	0.763339	0.580706	0.952547	1.07786	1.65388	0.816314	1.49966							0.337719		0.756962	0.860517	0.778181
	0.709076	0.418347	1.43437	0.780821	1.04497	0.386417	1.43227	0.466391	1.67808	0.967924			0.322435	0.818313	0.635806	2.4764	3.51754	1.71603	0.468059	1.42118	0.917921	1.28489							0.557799		0.640414	0.219373	0.56555
	4.46264	0.930765	1.46693	0.354919	7.4436	1.68528	1.74553	0.489438	0.479424	1.42994			0.191151	0.275361	0.718698	0.718182	1.16314	1.06167	1.10305	2.67226	0.600662	2.56652							0.903469		0.94472	0.247217	0.881856
	0.474883	0.371811	1.08676	1.99697	0.903693	0.884409	1.25644	0.786756	1.22866	0.694033			0.504607	0.97529	0.849711	1.83134	0.580894	1.11957	0.586515	0.881257	0.572679	0.551368							1.44089		0.569582	0.311002	0.520746
	0.190026	0.351145	1.01226	1.13177	3.72028	0.363905	0.732639	0.634267	0.772456	0.783701			0.675858	2.52677	0.542747	0.734511	1.27091	1.13381	1.86119	1.82813	0.728368	0.698965							0.436753		1.12865	0.452083	0.674801
	0.241015	0.36603	0.773458	1.00708	2.6231	6.15457	0.935906	0.575033	0.58384	0.485466			0.785665	0.877005	0.314819	2.45034	0.876073	1.01474	6.44381	0.831246	1.28648	0.948769							0.89561		0.592301	0.50601	1.41602
	0.205577	0.664488	0.910899	1.61426	1.42568	0.572632	0.335004	0.786627	0.265419	0.372958			0.262564	1.16586	0.52709	4.50946	1.12036	0.976697	0.366275	0.715069	0.871209	1.41076							0.264158		0.567881	0.703846	1.60608
	0.989253	1.28246	0.471616	1.2644	0.721496	1.09912	0.785651	1.15586	1.07569	0.647981			0.202732	1.45284	0.596286	0.332041	2.90582	0.74254	0.643887	0.459037	0.942349	0.561651							0.876369		0.970193	0.304655	2.71001
	0.677956	0.790004	1.49606	1.56572	1.02946	3.712	0.841956	0.960011	0.468811	0.364314			0.412464	0.831872	0.578786	1.53795	1.25085	1.01513	5.70504	0.698623	0.254205	0.472126							2.87299		1.21351	0.708311	1.73938
	0.603481	1.62816	0.734529	1.30578	0.79537	0.807623	1.47	1.16267	0.513911				0.406643	1.06024	2.09835	0.471567	0.569813	1.5816	0.719339	1.24947	0.297919	0.693413							1.46402		0.642953	0.67033	1.36298
	0.688706	0.464168	1.43847	1.91681	0.705115	0.662043	1.32123	4.09822	0.638915				0.392522	0.841255	1.5215	0.80601	0.332527	0.476901	0.876088	0.317975	0.775927	1.31402							0.857364		1.75031		0.677585
	0.87628	1.57294	0.291599	0.968928	0.7062	0.605567	0.688594	0.281271	0.516182				1.52345	0.851108	0.252125	1.22318	1.56519	0.764106	0.808911	0.484387	1.30217	0.637488									1.59897		0.486907
	0.469792	1.15542	0.823593	1.87885	0.877076	0.395713	0.507484	2.7846	0.32147				0.32497	0.260554	0.636124	0.539886	1.30699	0.617204	1.10648	0.657473	1.98589	0.852592									2.37477		0.264188
	0.262434	1.51355	0.677157	0.419248	12.3575	0.813576	0.777724	1.05863	0.461547				0.608638	0.228551	0.779043	1.03312	0.59187	0.416254	0.824007	0.995058	1.13462	0.598597									1.94785		1.3214
	0.224078	1.98929	0.568431	0.658849	0.494708	7.31299	0.963481	0.743042	0.351883				0.533703	1.16488	0.520766	1.73041	1.44155	1.38	1.19221	0.456873	1.59387	0.720202									0.899218		0.806762
		1.94808	2.90285	0.883631	1.0277	0.346687	0.895883	2.03876	0.704801				1.28291	1.19933	0.497938	0.558154	0.852871	0.635013	0.680156	0.652731	1.14455	0.451085									0.284522		1.09619
		0.217564	1.56083	0.737843	3.24423	0.870861	0.80159	1.86719	0.822234				1.29098	0.292719	5.58619	0.982692	2.44531	0.799112	0.822883	0.756626	1.33944	1.55527									1.22357		0.513661
		0.454409	1.5192	2.00328	0.798175	0.435402	1.9151	2.39246	0.930286				1.18711	0.294046	0.440703	4.02873	0.915722	0.88444	0.867001	3.8625	1.44656	0.687064									0.993856
		0.232084	6.09614	0.288564	0.45547	0.386634	1.16303	1.06394	0.380201				0.581904	0.897031	0.360795	1.13865	0.845097	0.638062	1.19421	0.307222	0.949109	0.778464									0.276832
		0.498207	2.40506	1.14161	0.537047	0.475323	0.431978	0.225166	0.355472				0.131901	0.993241	0.273066	1.32539	0.685898	0.494294	0.642128	0.568019	1.04253	0.825196									0.993606
		0.288758	1.22888	1.31277	0.518586	0.476403	0.899201	0.93092	0.699463				0.221522	0.279551	0.222664	0.428481	0.839709	0.871547	0.978149	0.510778	1.25639	0.204375									1.08512
		0.209471	0.445209	1.55509	0.557912	0.8156	0.701886	0.402623	0.37983				0.560351	0.679489	0.588397	0.432686		1.24779	1.36553	0.594782	1.35842	0.69822									0.505218
		0.883851	0.257909	2.98911	1.91599	2.09724	2.03035	0.71324	0.513735				0.373388	0.515288	0.449732	0.47328		0.431291	0.754128	1.49238	3.71568	0.592533									0.577991
		0.223336	0.944311	2.51448	1.39293	3.80363	1.71913	0.591395	0.635677				1.07334	0.561005	0.26288	1.77108		0.590161	0.851112	0.252905	0.334809	0.569627									0.242142
		0.363956	1.863	1.09664	2.40743	0.784423	1.28658	0.556069	0.644928				0.216467	0.33643	0.879893	0.972704		0.395614	1.34044	1.87056	1.63687	1.0679									2.53754
		0.326168	0.3218	0.362421	0.735957	0.437347	1.16154	0.533045	0.315845				0.267841	0.677036	0.962904	1.86621			4.15027	1.1742	1.5775	0.681762									0.82742
		0.602873	0.691089	0.506942	1.44353	0.481412	0.947583	0.690949	0.44158				0.429584	1.5071	0.469808	2.22723			3.11815	0.861481	0.673109	0.527178
		1.15183	1.42504	0.488214	1.21794	0.429403	2.90224	0.847145	0.616667				0.98089	1.4635	0.327562	0.295077			0.953894	0.730471	1.20253	1.12903
		1.81296	1.14958	0.746245	1.69926	0.750105	1.50131	0.561598	0.453356				0.185485	0.408486	0.329383	2.22627			0.844584	1.60542	1.46696	0.543546
		0.729736	0.536398	0.63206	0.622556	1.30915	5.81383	1.65879	0.576792				1.28705	0.559719	0.761392	4.64455			0.851035	3.40838	1.765	0.570745
		0.8088	0.393919	0.532	1.56896	1.15169	2.20363	0.392159	0.6928				0.553463	0.708913	1.58745	0.676881			1.27325	0.760305	0.89731	0.531384
		1.87215	0.762225	0.576932	1.6878	1.37354	1.35278	0.705919	0.944126				0.200942	0.293386	1.04434	1.41444			1.49402	0.795055	1.50843	0.355536
		0.879856	0.418084	0.796072	0.542742	0.905848	0.63865	0.657877	1.65911				0.322695	0.424197	0.305826	1.12839			0.081111	2.42559	1.10828	0.354573
		0.757309	0.51967	0.693963	1.72083	0.74206	0.724459	0.273173	0.645414				0.859414	0.603254	0.272298	1.78131			0.778355	1.5534	2.01228	0.615073
		0.479117	0.646985	0.315545	0.557579	1.79784	1.13236	1.15962	0.535372				0.936873	0.255762	0.485113	2.14362			1.52945	1.26415	2.1315	0.378133
		1.06337	0.408387	0.710974	1.03971	0.739429	0.779783	0.873892	0.446102				0.359099	0.570055	0.504502	2.08831			1.7713	0.584599	3.88566	0.498909
		0.371063	0.48436	0.445004	1.71308	3.06011	0.585664	0.526844	0.598095				0.305679	0.566183	0.436216	0.612371			1.11441	0.286801	1.29075	0.554877
		0.323728	0.915044	0.366065	0.937011	0.325287	0.843689	0.767802	0.728331				1.16424	1.25955	0.306793	1.14702			1.10443	0.464776	1.67436	0.528683
		0.57139	0.502825	0.330629	1.42099	0.715699	0.254105	0.287122	0.293033				0.214868	0.939994	0.39355	0.640341			0.686487	0.463466	0.684191	0.968257
		0.546529	0.195267	0.625752	1.14507	0.577228	0.552224	0.32696	0.632084				0.445906	0.799614	1.71057	1.14582			0.497131	0.752079	1.60106	0.643901
		0.468881	1.01872	1.019	1.73766	0.818484	1.10566	0.330762	0.766429				0.506397	0.702424	1.25012	0.557174			0.284227	0.704311	0.973813	0.269316
		1.65688	1.16848	0.375041	0.817269	0.825427	1.53975	0.474459	0.530838				0.412859	1.37984	0.323646	0.390221			0.254555	0.672202	1.6379	0.462999
		0.541133	1.33392	0.616703	0.388211	0.652772	0.727743	0.580633	0.393183				0.787693	1.27223	0.116021	0.461402			0.667203	0.909008	1.09637	0.424422
		0.416974	0.908816	2.85405	1.24253	1.53973	0.547233	0.459158	0.613267				0.395169	1.42277	0.268591	1.45919			0.507743	1.40711	2.2909	0.477763
		0.695003	2.01828	1.1234	0.32396	0.432233	1.8397	0.842486	1.29586				1.60263	0.855929	0.722856	1.19278			0.912843	1.37798	0.621878	0.291411
		0.467225	2.16662	6.65783	0.344497	0.529602	1.33229	0.888238	0.493983				1.6638	0.851882	1.48614	1.15045			1.29389	0.647907	0.927066	0.355769
		0.590922	0.396132	0.981529	0.412576	0.896939	0.661689	0.64492	0.434809				0.319331	0.396135	2.60738	0.842415			1.74241	0.681756	1.14399	0.814775
		0.421212	0.429848	2.40483	0.593172	6.19459	0.391572	0.500214	0.507693				0.743672	1.53962	0.447135	0.759839			0.70926	0.511179	1.25937	1.34431
		0.705524	0.41378	0.433029	0.600265	1.48119	0.506596	0.772116	0.765965				1.52025	0.801579	1.38917	0.553906			2.2268	0.463239	1.461	0.819338
		0.365622	0.518499	0.552096	0.650492	1.16655	0.704342	0.702272	0.626713				0.506374	1.81402	0.564339	0.928137			0.458047	1.68586	1.59474	0.624171
		0.535787	1.12786	0.482468	1.32081	0.437763	0.770381	1.63997	0.310858				2.62202	0.494686	1.05032	0.590708			2.64971	0.363136	0.968151	0.591375
		0.398341	0.427356	0.466712	0.463962	0.878751	0.478329	12.3863	0.2546				0.287873	0.427199	1.06238	0.547785			2.31875	1.17162	2.22619	0.60844
		0.586102	0.292119	0.689257	0.527985	0.706214	0.435608	2.19162	0.402191				0.72383	0.264807	2.43039	1.2628			1.09182	1.00362	1.40212	0.973415
		0.510146	0.29868	0.491452	0.89164	0.896484	0.395927	1.81964	0.952047				0.768187	0.559795	1.5996	0.691636			1.06623	1.54471	1.12986	0.629634
		0.711249	0.364932	0.766736	1.01984	1.1699	0.470787	1.96175	0.469424				1.20669	0.537757	1.26578	1.05749			0.861626	1.26227	0.70103	1.09439
		0.735877	0.884985	1.11879	0.864345	0.904595	1.29626	1.10733	0.453227				1.71299	1.29381	1.15884	0.503544			0.95064	1.17822	0.311018	0.680752
		1.32708	0.815695	0.803004	0.443468	0.746955	2.0239	1.79466	0.688276				0.335713	1.11428	0.239062	0.279108			1.81679	1.94254	0.421919	1.49976
		2.04262	1.1259	0.74486	0.374605	0.579913	1.68173	2.01389	0.356355				0.199582	0.559882	0.748442	0.543635			1.47936	4.07734	0.976264	2.80994
		0.443774	0.514528	1.36266	0.526154	0.965945	1.95116	0.876335	0.366342				0.387015	0.366969	0.258499	0.731111			3.01076	0.805028	0.869494
		0.327417	0.521949	0.551332	0.772253	0.636343	1.82956	0.883908	0.272593				0.7051	0.471593	0.275767	1.11378			1.49388	1.38578	1.51289
		0.518916	1.05093	0.461672	0.543343	1.07726	1.46332	1.61783	0.49185				0.42235	0.377917	0.260675	0.273664			1.34262	0.750065	1.05298
		0.559509	1.40722	0.656138	0.590132	0.188518	0.818218	1.78706	0.521617				0.379026	1.24235	0.340091	0.543613			0.988644	0.864707	1.61266
		0.693081	0.279139	1.01019	0.638603	0.262398	0.507302	1.72866	0.490088				0.844988	1.04402	1.3862	3.35207			0.255834	1.83876	4.23547
		1.34292	0.294892	1.68064	0.68169	0.440654	0.35736	1.7357	1.05482				1.00397	0.6092	0.79599	0.614949			0.452038	2.2289	0.521274
		0.317233	0.534482	0.796983	0.924774	0.312018	0.414282	1.86678	1.31396				0.302526	0.762556	0.775876	2.09956			0.425178	1.07248	0.849539
		0.514156	0.25632	6.90128	0.858927	0.383223	0.882742	1.46313	0.541801				0.343518	1.06269	0.483269	0.896107			0.432519	0.641703	1.17914
		0.621643	0.467897	0.323309	1.57324	0.422478	0.894769	0.700983	0.448442				0.461363	1.9185	0.662926	1.49274			0.285414	0.46689	0.827861
		0.398709	0.858877	1.03836	1.1985	0.391294	1.11183	1.0725	0.556213				0.433293	1.5617	0.737039	2.05086			0.484257	1.58969	0.574331
		0.669936	0.282486	1.29686	0.315631	0.696993	1.2755	0.708563	0.331362				0.486006	0.459051	0.969921	2.33589			0.310664	0.51982	0.849597
		0.266599	0.473978	0.988338	0.720549	0.486062	0.66927	0.577874	0.728985				0.350605	0.972789	0.574838	0.581127			0.466097	2.66853	0.772701
		0.253507	1.03266	1.0594	0.450633	0.386375	0.627053	0.84792	0.344911				0.544556	0.742283	0.373169	1.13834			0.354845	1.41721	0.983936
		0.457694	0.591333	1.24066	0.363314	0.692124	0.358513	0.844034	0.36033				0.523315	1.012	0.806806	1.13455			3.68714	0.568207	0.607477
		0.236051	0.947878	1.44137	0.731261	0.626449	0.463111	0.721463	0.590887				0.427951	1.90372	1.36273	0.333633			0.702089	0.659913	2.38143
		0.31276	0.911428	1.35457	0.700499	1.01321	0.688393	0.482277	0.566128				0.333638	0.235073	0.278262	0.540009			0.413753	1.12156	1.52677
		0.183192	1.0237	0.927177	0.815544	0.829591	0.528125	0.696612	0.808886				0.477068	0.218563	0.816152	1.56239			0.722331	1.06135	0.394426
		0.715981	1.41321	3.52409	0.436954	0.871581	0.643349	0.557062	0.742164				0.543368	0.348294	0.366435	3.10905			1.01713	0.885414	0.862293
		0.365051	0.710518	1.76889	1.51868	0.902904	0.593504	0.870224	1.61207				0.827882	0.351848	0.423398	0.275405			0.650141	1.06395	0.356982
		0.40414	1.30942	0.75237	0.810172	0.896118	0.671244	1.25609	1.02977				0.525137	0.609065	0.466553	0.388668			1.09359	0.503668	0.401474
		0.324727	1.0805	2.43411	0.724795	0.579613	0.635002	1.14592	1.23971				0.658774	0.921061	0.703249	0.405593			0.399013	1.52963	0.949732
		0.511136	1.82931	2.07843	0.490402	1.4933	0.632215	0.976259	0.732807				0.811481	0.542161	0.464091	0.501561			1.23608	1.84679	0.553266
		0.260506	0.519596	1.37198	0.365572	1.28687	0.879271	2.02183	0.609344				0.946311	1.13414	5.42317	0.323741			0.561129	1.18963	1.56671
		0.359093	1.0926	0.910402	1.12303	0.622859	1.26015	0.753602	0.490088				0.668838	1.17427	1.18033	0.613138			0.132979	0.62151	0.45615
		0.345831	1.20379	0.653514	1.18113	0.670077	0.964994	0.687915	0.779442				0.569711	0.339918	0.260479	0.871959			1.60478	1.62954	0.667161
		0.179955	0.88303	0.795323	0.672485	1.21881	0.480258	0.999068	2.03988				0.970334	0.1338	1.34406	0.884146			0.64191	1.7592	1.07919
		0.186143	1.05025	2.13046	0.660045	5.16761	0.724357	0.578877	1.16139				0.457291	0.317079		1.1469			0.861395	1.74133	0.433973
		0.229656	1.05732	13.923	0.797295	0.736101	0.729644	1.60201	0.485915				0.47579	0.677406		1.08468			0.733445	2.56432	0.321923
		0.247437	1.05981	0.589332	0.580412	1.02807	0.777213	0.785593	0.702212				0.402468	0.54585		6.96188			0.787303	1.61885	0.480423
		0.282786	0.634715	1.5554	1.39714	1.18895	0.479119	1.96886	0.78552				0.432106	0.392985		0.502751			0.500402	0.596011	0.595706
		0.16107	0.893542	0.601421	1.12077	1.3126	0.64706	1.25416	0.582603				0.505868	0.561705		1.63991			0.971666	0.387752	0.751029
		0.495245	0.942463	0.957545	0.332865	3.28376	0.987436	0.810934	0.831521				0.4883	0.323932		0.410284			0.697523	0.770074	0.539016
		0.29437	1.77849	1.42143	2.5123	0.865708	0.555071	1.40383	0.842999				0.494902	0.425448		1.00979			0.752363	0.429619	0.811966
		0.328488	1.21643	0.35076	1.4108	3.34928	0.501295	1.34496	2.01285				0.458222	0.746814		0.335207			0.811473	0.423966	0.653975
		0.394741	0.478014	1.20351	1.19213	0.30696	0.576614	1.31536	0.579827				0.365967	0.443705		0.416579			0.578359	0.798745	1.85566
		0.362448	0.703794	1.29021	0.350577	1.09406	0.531654	0.749257	0.385095				0.349553	1.06797		1.32907			1.72945	1.19732	0.541945
		0.415935	1.18846	0.401779	0.395564	1.53089	1.07712	1.77804	0.780339				0.554612	0.372131		1.43738			1.18963	0.678899	0.480235
		0.281834	0.944767	0.338975	0.443697	4.84021	0.601987	2.01111	0.589515				0.521897	3.33469		0.89981			0.910148	0.736556	0.281032
		0.814715	0.672519	0.273352	0.657903	6.91949	0.374906	1.56239	0.45942				0.379842	1.33135		0.852399			0.907221	0.558003	0.553339
		0.514949	0.755917	0.278667	0.601857	2.01709	0.269986	1.08987	0.480351				0.893296	1.35905		0.819152			0.527773	0.738226	0.871835
		0.275264	1.05487	0.220161	0.4877	0.712215	0.606035	0.887125	0.554537				0.698883	0.961156		0.54332			0.898674	0.697798	1.05548
		0.360645	1.32199	0.43585	0.370722	0.690195	0.462108	0.810046	0.504925				0.578095	0.374942		1.08677			0.742819	0.747655	0.689259
		0.54879	0.814982	0.634417	0.528941	1.06945	0.294256	1.06032	0.407755				0.433647	0.4038		1.47969			0.746206	0.57116	0.400441
		0.520277	1.32086	0.61473	0.936077	1.32529	0.48773	2.12657	1.40399				0.549142	0.459302		1.40821			0.291738	0.614751	0.714589
		0.722538	1.57294	0.237035	1.01424	1.11835	0.900638	1.21374	0.665562				0.418419	0.297193		0.695068			0.704095	0.903975	0.418116
		0.401238	0.747883	1.53197	0.608131	2.99871	0.900415	1.23763	0.86593				0.496269	0.406237		0.756658			1.19704	0.213007	2.81119
		0.750406	1.18681	1.2359	6.01347	1.4357	0.753576	1.49049	0.50972				0.629644	1.10626		0.46449			0.675924	0.37008	1.31011
		1.00105	1.28447	0.610622	1.04727	1.35616	0.529253	0.869944	0.603764				0.47039	1.0839		0.891015			0.76696	0.367028	2.10919
		0.350388	1.22729	1.03968	0.980163	1.10623	0.756265	1.29101	0.712011				0.59563	0.498918		0.657242			0.899779	0.175239	0.740702
		0.448268	1.45362	0.29978	0.480733	1.24523	0.297147	2.71622	1.60117				0.34254	0.758404		0.325171			1.94161	0.27097	1.27395
		0.253126	1.26461	0.923035	0.221559	0.451243	0.660343	0.282162	3.11921				1.19633	1.40912		1.01177			0.496135	0.187467	0.706244
		0.209661	0.335061	0.297383	0.52022	5.8425	1.6579	0.788117	1.25919				0.923419	1.13482		0.796048			0.299805	1.08326	1.06948
		0.346341	1.02399	0.391658	0.587457	0.918894	0.800067	0.324426	0.362582				0.473628	0.8431		0.77305			0.476449	1.11735	0.980029
		0.643647	0.573527	0.470267	0.26479	1.29614	0.717515	0.737288	0.717609				0.389107	2.31731		1.00562			0.596885	0.358067	1.03296
		0.975785	0.681129	0.510958	0.624264	1.14709	0.452549	0.731103	0.614971				0.602574	0.728011		1.05924			0.744691	0.47663	0.693286
		0.678114	0.918243	0.48017	0.763148	1.45782	1.07269	0.474769	2.24926				0.364692	0.834672		0.495586			0.456663	0.702125	0.443122
		0.587153	0.612791	1.39916	2.01531	2.04507	0.969229	0.900303	0.627826				0.378362	1.3102		1.61414			0.502262	0.973011	1.00143
		0.484431	0.82657	0.964436	2.81539	2.83471	3.59909	0.425156	0.393338				0.601862	0.460855		1.34942			0.382458	1.04815	0.599511
		0.582618	0.93002	1.06631	1.62663	0.912992	0.357245	0.543347	0.589239				0.90058	0.430217		1.27473			0.453136	1.02551	1.72208
		0.54629	0.484502	0.53589	1.39542		0.403081	1.31632	0.798038				0.66923	0.727226		0.429076			0.310998	0.460867	1.49081
		0.60203	0.802278	0.618227	1.06534		1.04889	0.392759	0.983645				0.579146	0.368731		0.601216			0.733196	1.74548	0.57985
		0.555145	0.475148	1.1416	2.57398		0.403966	1.72178	1.24598				1.21842	1.3481		0.980065			0.537542	0.614332	0.479771
		0.188952	0.661473	0.989613	6.87822		0.360322	1.54059	1.48859				0.220356	1.32018		0.513132			1.40214	0.984623	0.563385
		0.361337	1.0767	0.358061	5.33686		1.00205	0.613228	0.92829				0.304113	5.95135		0.439136			0.992867	0.661002	0.688177
		0.649836	1.09987	0.397528	1.36186		0.875573	0.501145	1.18903				0.233093	0.611196		0.903844			0.645897	0.645252	1.52442
		0.525819	1.22107	0.406682	1.47121		1.11852	0.471807	0.44896				0.210711			0.772976			0.726671	0.680435	0.588968
		0.598738	0.410061	0.531477	0.496275		0.739934	0.49142	2.68159				0.261163			0.9485			1.82349	0.909172	0.867795
		0.503138	0.826141	0.561215	5.54483		1.07632	0.478872	0.346354				0.34459			0.553635			1.04226	0.65993	1.47747
		0.307744	0.864056	1.0069	2.56755		0.945494	0.435257	0.469285				0.579102			0.735865			2.28532	1.40851	1.17899
		0.479046	0.464293	0.40982	1.85983		1.51779	0.871729	0.524581				0.322744			0.839823			0.49122	2.16207	0.669589
		0.39609	0.658466	0.67136			1.64053	0.348536	0.72846				0.333708			0.891015			0.493837	0.56503	0.505274
		0.581282	0.494807	0.282618			2.29687	0.432116	0.632328				0.315902			0.180517			0.854717	0.811066	0.65656
		0.386986	1.2898	0.314621			0.396686	0.645334	1.29587				0.271427			1.39568			0.377936	0.696789	1.69937
		0.317491	0.847703	0.243452			0.327463	0.470779	0.672927				0.315943			1.11643			0.542854	0.469865	0.442984
		0.501778	0.730439	0.285599			0.369662	1.01889	0.382983				0.332955			4.03026			1.16262	0.7498	0.670716
		0.811795	0.605865	0.339911			0.953498	0.343288	1.02696				0.287378			3.25855			0.671324	0.736995	0.961865
		0.273621	1.49379	0.92987			2.2527	0.839594	0.281905				0.246695			0.887317			0.699582	0.747034	0.409724
		0.332165	1.57281	0.311284			2.37594	3.08786	0.453807				0.521955			1.51825			0.785836	0.408605	0.618602
		0.619447	1.13307	1.38263			1.89384	0.798226	0.59744				0.418372			1.96395			1.51615	0.993863	1.13844
		0.258268	1.15882	0.71677			1.4522	0.445755	0.89419				0.186969			1.55988			0.80207	1.24315	0.51693
		0.216612	0.670432	0.875954			5.91929	2.21426	0.675875				0.265862			1.22301			0.458291	1.21603	0.63497
		0.283103	0.567055	1.33485			0.404484	0.561232	1.43992				0.211453			0.236756			0.903645	1.37006	0.645212
		0.66872	1.30505	0.767456			0.984152	2.56212	1.00093				0.338913			0.368176			0.56112	1.17557	0.90782
		0.134966	0.815435	1.87164			0.811018	0.498228	0.650978				0.22696			0.463235			0.45941	1.77673	1.56383
		0.499318	1.23851	0.344467			0.675979	0.29715	1.02561				1.00873			0.39509			0.36094	1.34334	1.22877
		0.6638	0.290904	0.345879			0.642117	0.618627	0.344777				0.512434			1.03811			0.518063	1.28486	1.53856
		0.308085	3.38209	1.49032			1.06333	1.81995	1.25666				1.01955			0.481803			1.26483	1.64757	1.52262
		0.527771	0.448057	2.19606			0.322925	0.686398	1.16277				3.11979			0.57835			0.686487	6.16046	2.68955
		0.462151	0.329871	1.28103			1.26702	2.62147	1.95068				0.483333			0.402415			1.51724	0.859324	0.501279
		0.306351	0.616442	0.834336			1.39868	0.568326	0.701583				0.618778			0.241963			1.50838	1.31064	0.782812
		1.13721	0.328049	0.191046			1.55946	0.555242	0.696938				1.08587			0.754126			2.57183	0.514843	1.39938
		0.402115	0.446868	0.748913			0.795026	1.21286	0.207719				0.510158			0.680412			2.02889	0.825608	0.693172
		0.42937	0.462587	1.03309			1.21896	0.6975	2.38293				0.333659			0.602218			2.71068	0.862952	1.13338
		0.743455	0.480956	0.519457			1.25057	0.910476	0.281287				2.48755			0.29105			0.365363	1.84847	2.27081
		0.558615	0.377293	1.60823			1.00763	0.824924	1.36347				0.749195			0.93204			0.320616	1.04822	0.2455
		0.71232	0.534875	0.860208			2.08643	0.395887	0.973685				0.794964			0.699852			0.653248	0.948468	0.423197
		0.464436	0.385137	1.10617			2.93893	0.76956	0.381231				0.536835			0.725032			1.26954	0.742078	0.868156
		0.628747	0.547949	0.480091			0.431373	0.651507	0.466379				0.548789			0.281607			1.01086	0.573286	0.892629
		0.532909	0.451573	0.525631			0.329701	2.23317	0.79713							0.598421			0.912164	0.993594	2.89631
		0.886562	0.517653	0.526517			1.03191	0.937138	0.330847							0.52701			1.53034	0.780651	1.45484
		1.33117	0.473492	0.602886			1.02103	1.00276	0.870474							0.326709			0.970276	2.0595	0.655493
		0.824792	0.503546	0.562456			0.684464	0.714946	1.31916							0.698998			0.836684	0.862986	1.52442
		0.74202	1.03552	1.91767			1.82526	1.16318	0.903827							0.899193			0.931118	1.05823	0.890512
		0.645279	0.413792	5.45873			1.47388	0.60096	1.41857							1.15892			2.07028	1.41649	0.478299
		0.931669	0.41913	0.787088			1.52202	1.50257	0.61744							0.846025			1.27232	2.05693	0.47009
		1.29815	0.561129	1.56322			1.27095	3.02903	0.394243							1.53916			1.97361	0.412087	1.22121
		1.01966	0.643619	0.676065			1.96449	0.672434	2.42681							0.385585			6.99223	0.707208	0.603901
		0.966184	1.04781	3.15768			0.341832	0.745794	1.11537							1.19582			2.22159	0.756775	1.27595
		1.05894	0.745052	1.06808			1.99732	0.387883	0.763183							0.352518			3.32542	0.69989	0.259595
		1.14717	0.923431	1.13205			1.18084	1.05892	1.59442							0.497673			1.03593	0.589651	0.80161
		1.93515	0.373611	0.812995			3.37452	1.13572	0.477459							0.226674			0.86291	1.21161	1.06105
		1.08603	0.309638				1.06096	2.87951	1.16045							0.290633			0.860473	1.42296	0.844321
		1.20172	0.820225				1.01769	1.25612	1.37436							0.296049			0.710767	0.642138	1.05771
		0.645469	0.512576				1.537	1.38721	0.482562							0.516557			1.75629	2.23494	0.631596
		1.13562	0.410321				0.697336	0.751508	1.04529							0.363019			1.49436	2.10201	0.783601
		0.8777	0.358692				0.991337	1.99137	0.918989							0.513326			2.51444	1.2988	1.05045
		0.503444	0.309498				0.357713	0.453544	0.591835							0.261278			0.705254	0.442937	1.03107
		0.640857	0.755241				1.3609	0.24055	1.14586							0.352912				0.595396	1.56914
		0.980803	0.237445				1.27427	0.518833	0.529602							0.354052				0.367099	1.26989
		1.76332	0.463238				0.778045	0.277325	0.712009							0.394361				0.499082	0.368637
		0.692351	0.35976				0.875772	0.390366	0.646258							1.12895				0.433183	0.292927
		0.774249	0.282955					1.3465	0.391277							0.468032				0.603445	0.389935
		0.47995	0.293057					3.62146	0.531101							0.568047				0.420814	0.846326
		1.10391	0.29868					1.34496	0.499597							0.37942				0.991194	1.66418
		0.424565	0.3922					1.30647	0.832462							0.935354				1.32372	1.36565
		0.277073	0.353563					1.2509	3.59429							1.67761				0.492298	1.61802
		0.515108	0.237705					4.34172	1.44871							0.284607				1.96749	0.654602
		0.425934	0.461416					5.14659	1.59411							0.545112				0.360556	0.726649
		0.499874	0.344555					2.37198	1.68123							0.384363				0.32074	0.424498
		0.668811	0.575907					0.4185	1.42962							0.971244				0.322583	0.552059
		1.07941	0.485607					0.542416	1.72306							4.01499				0.355855	0.846458
		0.501068	0.237705					0.35213	2.01351							2.13832					0.336498
		0.321347	1.0718					0.590469	6.05305							1.1442					0.830754
		0.66555	0.744618					1.97681	1.6896							7.68619					1.46973
		0.661618	0.489079					1.5485	2.05307							1.22567					1.85086
		0.639294	0.580099					3.68877	0.408793							0.809704					0.486353
		1.76345	0.412404					1.43487	0.604097							0.310814					0.756206
		0.574855	0.946882					0.681423	0.391947							0.435093					0.492787
		0.423053	0.470448					0.622682	1.05744							0.585154					0.931943
		0.777661	0.196383					0.965728	1.20898							0.226674					1.50615
		0.511823	0.496369					0.947147	1.20714							0.474146					0.509948
		0.432357	1.26299					1.36151	0.659466							0.728874					0.241451
		0.254132	0.386368					2.17165	1.2292							2.5223					0.250116
		0.489227	0.276186					5.36528	1.24104							4.17033					1.0285
		0.899773	0.331173					4.39099	1.20088							1.11244					0.487283
		0.279215	0.449426					1.83223	0.817103							0.766346					0.492446
		0.297841	0.493947					0.539002	0.919591							1.84643					0.690202
		0.939941	0.522576					0.769608	1.99188							0.297271					0.49869
		0.139012	0.869003					1.11669	0.66237							0.788809					0.582695
		0.325537	0.456813					0.928703	0.51765							0.54846					0.756292
		0.391549	1.35292					0.830194	0.58215							1.00246					0.875418
		0.254102	1.898					0.798281	1.33282							1.07851					0.65636
		1.51553	1.86785					0.780402	0.600174							0.673667					1.17847
		0.474325	0.245724					0.563586	0.51188							1.18817					0.578993
		2.00173	0.695281					1.57232	0.480892							1.32111					0.784459
		0.30478	0.575387					1.21806	0.604333							1.50507					0.852122
		0.535579	1.21222					9.68019	1.36517							0.613204					0.871223
		0.482765	0.752754					0.1927	0.631349							0.883702					0.614396
		0.249461	2.09852					0.31884	2.22005							0.790333					1.57872
		0.319511	1.07857					0.342578	1.48844							0.618123					0.293464
		0.363182	3.92151					0.300532	1.09559							0.727124					0.578038
		0.355466	0.408238					0.471169	1.02331							0.614685					0.48446
		0.503057	0.483221					0.559545	2.18435							0.62172					0.325423
		0.305229	0.720665					0.828234	1.49087							0.661083					0.434134
		0.526534	0.981802					0.895643	0.616133							1.27239					0.453207
		0.251841	0.946068					0.962726	0.549591							1.17538					0.769892
		0.294925	2.59151					0.653726	0.734006							0.283412					0.387968
		0.346674	0.474415					0.295412	0.436211							0.753507					0.477486
		0.75103	0.826044					0.358963	1.19068							1.56533					0.998658
		0.323694	0.563116					0.6427	0.685185							1.15227					0.939096
		0.456888	0.462739					0.608954	0.902745							1.79434					0.678029
		0.43119	1.05051					0.52718	2.9098							0.557933					0.86179
		0.409896	0.808915					1.1833	2.51644							0.83038					1.05808
		1.08214						0.695397	0.892195							1.28993					0.325268
		0.314841						2.99319	0.680405							2.70906					0.826181
		0.597111						0.780718	1.48968							0.798922					0.294009
		0.65174						0.803393	0.527876							3.29264					0.49131
		0.232084						0.629053	1.31084							0.580544					0.759579
		0.417156							1.29466							2.55671					0.904389
		0.299312							1.46479							0.415388					1.09586
		0.402015							1.41413							1.27806					0.401693
		0.34039							2.1987							0.798046					0.461158
		0.316451							2.24319							1.37318					0.294084
		0.361337							0.647975							1.12075					0.530574
		0.481218							5.68701							1.05554					0.664749
		0.6323							0.667898							1.08539					1.493
		0.425029							0.901725							1.85794					0.661084
		0.338456							0.867228							1.07079					2.09814
		0.389707							0.645414							1.51815					3.70639
		0.168325							0.282832							0.928375					0.904142
		0.455191							0.529628							0.393012					0.335305
		0.290085							1.83118							1.36693					0.556619
		0.217088							1.00035							1.24572					0.788078
		0.312744							0.51425							1.01406					0.620178
		0.439141							0.749583							0.93022					0.702898
		0.59095							0.704762							0.676471					1.17007
		0.603657							0.407196							0.591125					0.478555
		0.306801							0.533904							0.473082					0.500234
		0.427343							0.599666							0.411342					0.707458
		0.390378							0.473808							1.03823					0.51433
		0.268504							0.331053							1.84604					0.228462
		0.404362							0.757619							2.91027					0.544778
		0.447387							1.56099							1.16208					0.35483
		0.918696							0.784683							0.958535					0.422043
		0.882634							0.659401							0.54382					1.03885
		1.22604							0.699913							0.441018					0.702777
		0.402488							1.07486							0.971911					0.989559
		0.364194							0.258166							0.842645					0.60407
		0.391711							0.720094							0.368179					0.468145
		0.5645							0.452957							0.558438					0.460074
		0.58441							0.49402							0.309458					1.48482
		0.644916							0.327447							3.92597					1.06383
		0.40923							0.231211							1.00996					0.258263
		1.41964							0.370839							0.47706					0.387431
		0.355075							1.01745							0.744425					0.402713
		0.431849							0.416304							0.339188					1.21396
		0.475397							1.33225							0.589875					0.766203
		0.654525							2.12382							0.893145					1.37836
		0.481097							0.676943							1.29785					1.00868
		0.230656							1.72713							0.472493					1.28057
		0.695363							1.05224							1.38733					0.777004
		0.542504							1.44317							2.4574					1.29025
		0.911198														1.30861					0.944658
		0.703096														1.2035					1.87086
		0.209471														1.1339					2.51479
		0.466382														1.00169					0.936544
																1.19241					1.16134
																0.554744					0.393234
																0.921416					1.33508
																0.868071					1.44543
																0.512762					0.828536
																0.26175					0.713793
																0.793814					0.529268
																0.472678					1.60466
																0.681856					1.03933
																0.834466					2.35488
																0.870649					1.71722
																0.999471					1.5962
																0.948966					1.02062
																1.31528					1.39349
																1.45257					0.594776
																0.31414					0.663663
																0.794647					1.23834
																0.382586					1.46121
																0.969621					2.08223
																0.886757					0.852977
																0.303339					1.16787
																0.503544					0.930267
																0.474503					1.43625
																1.07434					1.32466
																0.36159					0.587474
																0.325042					0.846915
																0.496919					0.438116
																0.413061					0.464669
																0.312388					0.55611
																0.303408					1.16167
																0.273294					1.2331
																0.405629					0.644341
																0.322848					1.936
																0.496641					0.674874
																0.389732					0.918124
																0.246615					1.81804
																1.98291					2.17907
																1.23359					0.54769
																0.670692					0.851273
																0.587043					0.577538
																0.836288					2.69059
																0.444489					3.88516
																0.307554					2.43879
																0.559965					0.711501
																0.524507					0.386992
																0.460736					0.427982
																1.6554					0.440467
																0.846684					0.613363
																1.12484					0.914955
																0.562367					1.11696
																0.867257					0.444967
																1.98291					0.519414
																1.6798					0.612681
																0.756269					0.694208
																1.33063					2.13186
																1.10612					0.675071
																0.987291
																1.53051
																0.716886
																0.837323
																0.247097
																0.265425
																1.17281
																1.74414
																5.0836
																0.922987
																1.72364
																0.653976
																0.722433
																0.874537
																0.26911
																0.725575
																1.05855
																0.885619
																0.698803
																0.642642
																0.517668
																0.51325
																1.27093
																5.35338
																0.665609
																1.02058
																1.64916
																0.715539

## Sheet: Fig.2d
Plot
	No light					0.01 mW mm-2					0.2 mW mm-2
	log ([MCH]left/[MCH]right)	Mean	SEM			log ([MCH]left/[MCH]right)	Mean	SEM			log ([MCH]left/[MCH]right)	Mean	SEM
	-1	0.9693	0.01173			-1	0.936	0.01789			-1	0.8765	0.04449
	-0.39794	0.9355	0.01465			-0.39794	0.9105	0.02109			-0.39794	0.9157	0.02052
	-0.30103	0.8742	0.01958			-0.30103	0.8836	0.02859			-0.30103	0.9072	0.02496
	-0.154902	0.8104	0.0244			-0.154902	0.7657	0.02167			-0.154902	0.8286	0.03347
	-0.0457575	0.7119	0.03121			-0.0457575	0.6968	0.03383			-0.0457575	0.7264	0.03317
	0.0457575	0.5283	0.03665			0.0457575	0.4836	0.03559			0.0457575	0.587	0.0427
	0.154902	0.2422	0.03921			0.154902	0.3477	0.04939			0.154902	0.4442	0.04207
	0.30103	0.1217	0.02162			0.30103	0.188	0.03184			0.30103	0.2405	0.03681
	0.39794	0.1131	0.02215			0.39794	0.1205	0.02244			0.39794	0.2	0.04425
	1	0.0328	0.01166			1	0.0426	0.01617			1	0.1499	0.0413
Raw data
	No light												0.01 mW mm-2												0.2 mW mm-2
	10vs100	40vs100	50vs100	70vs100	90vs100	100vs90	100vs70	100vs50	100vs40	100vs10			10vs100	40vs100	50vs100	70vs100	90vs100	100vs90	100vs70	100vs50	100vs40	100vs10			10vs100	40vs100	50vs100	70vs100	90vs100	100vs90	100vs70	100vs50	100vs40	100vs10
	1	1	1	0.8	0.909091	0.25	0.666667	1	0.9	1			1	0.941176	1	0.823529	0.5	0.5	0.857143	1	1	1			1	1	1	0.666667	0.8	1	0.777778	0.5	1	1
	1	1	1	1	0.692308	0.75	0.75	1	1	1			1	0.941176	0.857143	0.875	0.272727	0.444444	0.846154	1	1	1			1	1	1	1	0.4	0.428571	0.5	0.333333	0	1
	0.947368	0.923077	1	0.857143	0.714286	0.333333	1	1	1	1			1	1	1	0.75	0.615385	0.333333	0.333333	0.928571	1	1			0.833333	1	1	1	1	0.25	0.5	0.5	1	1
	1	1	0.941176	0.882353	1	0.25	0.8	1	0.9	1			1	0.8	1	0.785714	0.833333	0.571429	1	1	1	1			1	1	1	1	0.4	0.166667	1	0.857143	0.5	1
	1	1	0.866667	0.888889	1	1	0.75	1	1	1			1	0.846154	1	0.714286	0.875	0	0.428571	0.6	0.833333	1			1	0.857143	1	1	0.8	0.666667	1	0.5	1	1
	1	0.916667	0.7	0.857143	0.818182	0.125	1	1	1	1			1	0.9	0.888889	0.857143	0.888889	0.666667	0.846154	0.692308	1	1			1	1	0.571429	1	1	0.5	0	1	1	1
	1	1	0.9	0.555556	0.8	0.25	1	1	0.933333	0.933333			1	1	1	0.727273	0.75	0.777778	0.933333	1	0.642857	1			1	1	1	1	1	0	0.666667	1	1	0.875
	1	1	1	1	0.4	0.25	1	1	1	0.818182			1	1	1	0.785714	0.846154	0.8	0.333333	1	0.8	0.571429			0.933333	1	0.9	0.818182	0.375	0.571429	0.5	1	1	1
	1	1	0.846154	0.5	0.857143	0.25	0.375	1	1	1			1	0.5	1	0.666667	0.583333	0.25	1	1	0.882353	1			1	1	0.875	0.75	0.571429	0.333333	1	1	1	0.909091
	1	0.733333	0.833333	0.666667	0.6	0.4	0.4	1	1	1			1	0.666667	0.909091	0.909091	0.666667	0.785714	0.833333	0.888889	1	0.727273			1	1	1	0.692308	0.666667	0.5	0.75	0.833333	1	1
	1	1	0.444444	0.833333	0.7	0.25	1	0.944444	1	1			0.909091	0.894737	0.818182	0.875	0.625	0.416667	0.7	1	0.846154	1			0.875	1	1	1	1	0.333333	0.25	0.75	0.916667	1
	1	0.4	0.571429	0.857143	0.857143	0.25	0.727273	1	1	1			0.823529	0.85	0.444444	0.846154	1	0.583333	0.416667	0.666667	0.888889	0.875			0.9	0.625	1	0.75	1	0.428571	0.142857	0.9	1	0
	1	1	1	0.375	0.333333	0.75	0.571429	0.625	0.818182	0.875			0.944444	0.944444	1	0.875	1	0.8	0.4	1	1	0.875			1	0.636364	1	1	0.666667	0.4	0.6	0.666667	1	1
	1	1	1	0.5	0.75	0.4	0.916667	1	1	0.928571			1	1	0.5	0.375	0.444444	0.357143	1	0.615385	0.933333	1			0.714286	1	1	1	0.625	0.25	0.666667	0.857143	1	1
	1	1	1	0.8	0.583333	0.888889	1	1	1	1			1	1	0.142857	0.642857	0.666667	0.416667	0.555556	1	1	1			0.666667	1	1	0.777778	0.555556	0.857143	0.9	0.916667	1	1
	0.909091	0.866667	0.857143	0.333333	0.5	0.333333	1	1	1	1			1	1	1	0.8	0.5	0.461538	0.846154	1	0.916667	0.9			1	0.764706	1	0.75	1	0.714286	0.5	0.666667	1	1
	1	1	0.6	1	0.5	0.555556	0.888889	1	1	1			0.555556	1	0.714286	0.4	0.571429	0.333333	0.941176	0.777778	0.9	1			1	1	0.75	0	0.6	1	0.75	0.8	1	1
	1	1	0.875	0.666667	0.384615	1	1	0.928571	1	1			0.666667	0.909091	0.666667	0.6875	0.571429	0.636364	0.909091	0.8	1	1			1	0.875	0.8	0.5	0.333333	0.6	0.5	1	1	0.5
	1	1	0.875	0.857143	0.666667	0.714286	1	0.916667	0.857143	1			0.888889	1	1	0.666667	0.461538	0.4	0.833333	1	1	1			0.5	0.75	1	1	0.666667	0.428571	1	0.5	1	0
	1	0.923077	1	0.6	0.125	0.888889	0.857143	0.8	1	1			1	1	0.833333	0.75	0.714286	0.727273	0.875	1	0.941176	0.928571			1	1	0.916667	1	1	0.6	1	0	1	1
	1	1	0.666667	0.571429	0	0.333333	0.9	0.923077	1	1			0.714286	1	0.625	0	0.416667	0.9	0.625	0.666667	1	1			1	1	0.666667	1	0.666667	0	0.777778	0.5	0	1
	0.923077	0.777778	0.727273	1	1	0.083333	1	1	1	1			1	0.9	0.9375	0.833333	0.571429	0.727273	0.923077	1	1	1			0.25	0.666667	1	1	0.428571	0	0.2	0.75	1	1
	1	0.85	1	1	1	0.333333	0.111111	0.6	0.727273	1			1	1	1	0.818182	0.636364	0.833333	1	1	1	1			0	0.833333	1	1	0.75	0.2	0.6	0.666667	0.6	0
	0.777778	0.846154	1	1	1	0.142857	0	0.75	0.8	1			0.666667	0.583333	0.916667	0.833333	0.4	0.636364	1	1	1	1			1	1	1	0	1	0	0.8	0.5	0.833333	1
	1	0.857143	1	0.666667	0.666667	0	0.076923	0.866667	0.5	1			0.8125	0.818182	1	0.625	0.6	1	0.076923	0.333333	1	1			0.5	1	1	0.857143	0.375	0.083333	0	0.5	0.5	1
	0.875	1	1	0.947368	1	0.307692	0.25	0.666667	0.909091	0.866667			1	1	0.875	0.8	0.692308	0.5	0.0625	0.636364	1	1			1	1	1	1	0.166667	0	0.2	1	0.666667	1
	0.846154	0.9	0.777778	0.8	1	0.333333	0.333333	0.6	0.5	0.857143			1	0.833333	1	0.75	0.785714	0	0.583333	0.6	1	1			1	0.666667	0.882353	0.75	1	0	0.714286	0.916667	0.666667	0.714286
	0.666667	0.833333	0.916667	1	1	0.076923	0.466667	0.5	0.785714	0.9			1	1	0.8125	0.941176	0.8	0.272727	0.7	0.444444	1	1			1	0.5	1	0.5	1	0	0	1	1	1
	0.888889	1	1	0.916667	0.875	0.333333	0.333333	0.75	0.571429	0.666667			1	1	0.928571	0.833333	0.909091	0.375	0.111111	0.625	0.466667	0.888889			1	0.941176	1	0.333333	0.8	0	0	0.857143	0.818182	1
	1	0.8	1	1	0.705882	0	1	0.8	0.928571	1			0.555556	0.777778	1	0.5	1	0.428571	0.166667	0.153846	0.272727	1			1	0.888889	0.8	0	0.6	1	0.166667	1	0.933333	0.875
	1	1	1	1	1	0.230769	0.923077	1	1	1			0.9	1	1	1	1	0.142857	0	0.733333	0.6	0.555556			1	1	1	1	0.6	1	0	0.8	1	1
	1	0.909091	1	0.571429	1	0.583333	0.555556	0.75	0.857143	1			1	0.888889	0.888889	0.9	0.777778	0.444444	0	0.1	1	1				0.5	0.833333	1	0.75	0.375	0.5	1	1	0.6
	1	1	0.8	1	0.8	0.5	1	0.75	0.954545	0.941176			0.875	0.75	1	0.888889	0	0.272727	0	1	0.705882	0.888889				1	1	1	0.8	0.428571	1	1	1	0.5
	1	0.888889	0.888889	0.857143	0.888889	0.375	1	1	0.625	1			1	1	0.666667	1	0.909091	0.333333	0.375	0.833333	0.538462	1				1	1	1	0.75	0.222222	0.5	0.8	1	0.5
	1	1	0.769231	1	0.833333	0.666667	0.833333	0.941176	1	1			1	1	0.909091	0.75	0.933333	0.333333	0.285714	0.666667	0.75	1				1	0.6	1	0.9	0.583333	1	1	0.875	1
	1	0.714286	0.8	1	0.666667	0.5	1	0.928571	1	1			0.916667	1	0.777778	1	0.75	0.5	0.777778	0.666667	0.5	1				1	0.8	1	1	1	0.444444	0.8	0.8	1
	1	1	1	0.8	0.625	0.8	0.954545	1	1	1			1	1	1	0.727273	0.8	0.4	1	1	0.615385	1				1	1	1	1	0.6	0.75	0.285714	1	1
	1	0.916667	1	0.9375	0.5	0.571429	0.888889	1	1				1	1	1	0	1	0.5	1	1	0.833333	1				1	0.666667	1	0	1	0.8	1	1	1
		1	1	0.666667	1	0.8	1	0.8	1				1	1	1	0.6	0.333333	0.307692	1	0.857143	1	1				1	1	1	1	0	0.947368	0.636364	1	1
		1	0.785714	1	0.6	1	0.888889	0.833333	1				1	1	1	0.8	1	0.555556	0.636364	0.916667	1	1				1	0	1	1	0.125	0.5	1	0	1
		1	1	0.428571	0.6	0.5	0.909091	1	0.9375				0.636364	0.888889	1	0.625	0.6	0.75	0.9	1	1	1				0.5625	0.727273	1	1	0.4	0	0.866667	0.142857	1
		0.928571	0.6	1	0.666667	0.5	0.833333	1	0.933333				1	1	1	0.714286	1	0.5	0.857143	0.75	1	1				1	0.9375	1	0.666667	0.625	1	1	0.636364	0.833333
		0.941176	0.75	1	0.625	0	0.75	0.833333	1				1	1		0.777778	0.5	0.888889	1	0.5	0.833333					1	1	1	0.75	0.285714	1	1	1	0.8
		1	1	0.583333	0.7	1	0.833333	1	1				1	0.428571		0.888889	0.5	0.857143	1	0.444444	1					1	0.666667	1	0.777778	0.375	0.8	1	1	0.777778
		1	1	1	0.363636	0.833333	1	1	1				1			0.9	0.75		0.933333	0.9	0.9					1	0.875	1	0.705882	0.666667	0	0.857143	1	0.818182
		1	0.875	1	0.142857	0.666667	0.9	0.533333	0.583333				1			1	1		0.8	1	1					1	1	1	0	0.222222	0	0.888889	1	0.25
		0.727273	0.705882	0.733333	0.5	0.5	0.833333	0.833333	0.909091				1			0.444444			1	1	1					1	1	1	0.857143	0.375	0.5	0.375	0.555556	1
		0.75	0.692308	1	0.8	0.181818	1	1	0.5				1			1			1	1	0.916667					1	1	0.571429	1	0.5	0.5	0.5	0.8
		0.923077	0.941176	0.571429	0.625	0.571429	1	1	0.615385				1			0.846154			1	1	0.888889					1	1	1	0.272727	0.333333	0.818182	0	0.428571
		1	0.5	0.8	0.666667	0.615385	1	1	0.555556							1			0.090909	0.875	0.8					0.75	1	1	0.6	0	0.666667	0	0.727273
		1	0.428571	0.666667	0.5	0.444444	1	0.916667	0.666667							0.818182			0.125	0.461538	1					0.8	1	0.833333	0.5	1	0.727273	0.7	0
		1	0.833333	0.666667	0.923077	0.857143	0.153846	0.7	0.538462							0.75			0	0.714286	0.928571					1		0.25	0.25	0.5	0.818182	0.75	1
		1	1	1	0.923077	0.888889	0.111111	0.5	0.857143							0.6				1	0.944444							0.7	0.5	0	0.4	1	0
		1	1	0.833333	0.7	0	0.666667	0.625	1							1				1	0.916667							0.6	1	0	1	1
		1	1	1	0.466667	0.181818	0.142857	0.444444	1							0.833333					1							1	1	0	0.5	1
		1	0.923077	1	1	0.357143	0.555556	1	1							0.857143					0.777778							0.75	1	0	0.888889	1
		1	1	0.75	0.8	0.8	1	1								0.714286					0.333333							0.333333	0.833333	0.75	1
			0.8	0.5	1	0	0.8									1					0.705882							1	1	1	0.25
			0.909091	0.75	0.857143	0.333333	1									0.75					0.714286							1	0.75	0	0
			1	0.916667	0.5	0.5										1					1							1	1	0.428571	0.2
			0.8	0.666667		0.5										0.777778					1							1	0.333333	0.5	0
			1			0.769231										1					1							0.9	1	1	0
						0.857143										0.692308												1	0.75		0.4
																0.75												0.5	0.5		0
																0.666667												0	1		1
																0.75												1	1		0.9375
																0.666667												0.75	0.571429		0.785714
																0.833333												1			0.75
																0.928571												0.666667			0.5
																0.555556												1
																0.857143
																0.666667
																0.5
																0.666667
																1
																0.75
																0.833333
																0.9

## Sheet: Fig.3a
Plot
	No light					0.01 mW mm-2
	log ([MCH]left/[MCH]right)	Mean	SEM			log ([MCH]left/[MCH]right)	Mean	SEM
	-1	0.7037	0.0315			-1	0.6971	0.0368
	-0.39794	0.8322	0.0333			-0.39794	0.94	0.0508
	-0.30103	1.114	0.0583			-0.30103	0.8815	0.0607
	-0.154902	1.053	0.0501			-0.154902	1.114	0.0534
	-0.0457575	1.352	0.0679			-0.0457575	1.431	0.0746
	0.0457575	1.585	0.0773			0.0457575	1.277	0.0774
	0.154902	1.315	0.077			0.154902	1.272	0.0572
	0.30103	1.188	0.0715			0.30103	1.271	0.1093
	0.39794	0.9849	0.0405			0.39794	1.163	0.0644
	1	0.9115	0.0443			1	0.9213	0.0594
Raw data
	No light												0.01 mW mm-2
	10vs100	40vs100	50vs100	70vs100	90vs100	100vs90	100vs70	100vs50	100vs40	100vs10			10vs100	40vs100	50vs100	70vs100	90vs100	100vs90	100vs70	100vs50	100vs40	100vs10
	0.340222	4.30101	0.945244	0.385306	1.59011	0.535849	0.815875	0.382991	0.411223	0.689707			0.268838	0.501456	0.857665	1.25438	0.741793	0.197087	0.574707	0.389166	0.570799	0.445372
	0.42079	1.30381	0.694147	0.344257	0.891011	0.458406	0.755982	0.389836	0.540778	0.872726			0.460969	1.07421	0.255035	0.533613	0.416014	0.749974	0.2404	0.47753	0.75075	0.350381
	0.612647	0.275852	1.76583	0.745771	0.374515	0.165149	0.968188	0.849535	0.808246	1.45777			0.388532	0.228367	1.01475	0.242998	4.2725	5.71806	0.618221	0.241654	0.806997	0.795737
	1.04212	0.322816	0.467508	1.34024	0.577258	0.925926	0.990405	0.385806	0.694602	0.593219			0.358702	0.319726	0.407944	0.333607	1.92225	2.1561	1.63672	0.330148	1.0962	0.431974
	0.819359	0.170012	1.85514	1.35592	1.02833	0.297456	0.848444	0.249547	0.594829	0.330074			0.540543	1.79347	0.918316	0.40728	0.453834	0.538862	2.12067	0.342504	1.0061	0.220266
	0.760811	0.796361	3.74694	0.805917	1.19998	2.14531	1.5397	0.437672	0.636279	0.615416			0.441017	0.243483	0.493003	0.351753	1.85306	2.75691	0.298557	0.272285	0.913819	0.681399
	0.536254	0.455794	0.859649	3.23821	1.55181	0.981569	0.442927	0.333796	1.16412	0.416546			0.261983	0.42643	0.419805	0.515311	0.84737	0.437545	0.281502	0.459176	0.626144	0.399755
	0.235767	0.916782	0.499262	1.04141	1.42746	3.38078	1.44534	0.388408	0.791935	0.939038			0.940016	0.710917	0.62652	0.21045	0.42425	0.817286	4.25143	0.396419	3.3345	0.284045
	0.77715	0.397486	1.26763	0.585118	1.81441	0.283578	1.26488	0.974971	1.22094	0.276701			0.717061	1.33333	1.11458	0.591821	0.592173	1.63104	0.364882	0.51553	1.41937	0.220576
	1.03287	0.277243	0.96557	0.680737	4.25132	1.40115	0.884434	0.277486	0.56069	0.493774			0.480354	0.594567	0.741249	0.535903	0.346679	1.03579	0.751906	0.564049	2.35557	0.53533
	0.764239	0.255802	0.939895	1.20147	0.908235	1.66787	0.586779	0.789186	0.934458	0.255849			0.844984	0.914565	0.996241	0.353408	1.15433	0.476294	0.41301	0.320947	0.510935	0.564864
	0.268901	0.544038	0.569495	0.457506	0.704882	0.207898	1.45574	0.892008	1.31283	0.309004			0.915714	0.202443	0.561269	0.583207	0.805482	0.888689	0.47004	0.614208	0.865773	0.58695
	0.956393	0.368138	0.692736	1.2633	0.705218	1.85839	0.76356	0.276033	1.10791	0.407776			0.704679	0.771513	0.378889	0.204826	0.526957	1.24846	0.543096	1.18423	0.618173	0.437448
	0.458705	0.258396	0.523393	0.495095	0.979647	1.31916	0.326467	0.624252	1.3129	1.52418			0.938836	1.75303	2.31511	0.357143	0.246416	0.712761	0.312058	0.982262	0.433534	0.334529
	0.40968	0.337863	0.556053	0.728797	1.98563	3.02179	0.219361	0.326563	0.496873	1.19761			0.547745	0.672599	0.314764	3.95735	0.367517	2.02539	1.37753	0.548566	1.65458	0.527943
	0.687222	0.438802	0.938008	0.909165	0.961087	0.441604	0.789517	0.4093	0.841034	0.51242			0.900029	0.097124	0.959794	0.315415	0.264736	0.879525	0.803376	0.45485	3.38222	0.891331
	0.897995	0.22282	0.611436	0.424073	0.264681	0.553135	1.02496	0.534372	0.363403	0.982213			1.38133	0.495896	1.29975	0.332592	0.203197	0.970371	0.993873	0.363749	0.637932	0.552667
	0.607897	0.433749	7.5142	0.591544	0.74942	0.452529	0.499869	1.17586	0.444259	2.11018			0.591296	0.578546	0.35626	0.279064	0.387318	1.11213	5.79585	11.9212	0.898009	0.476313
	1.01438	0.973131	0.929948	0.61594	0.446191	0.798107	0.401526	0.644201	2.44192	0.941451			1.15356	0.468533	0.711865	2.06902	0.601946	0.446001	0.254937	0.306308	0.534599	0.341273
	1.29193	0.33997	3.29614	0.807399	0.84698	3.40812	0.837191	0.431715	0.700742	0.952139			0.443866	0.903939	0.281302	3.38795	0.813972	1.56138	1.25508	0.472905	0.595247	0.635704
	0.415451	0.560897	0.94689	0.893391	1.95253	8.09039	0.180678	0.864898	1.75846	0.288276			0.549485	0.671896	0.161468	0.589221	6.79923	0.465606	0.33893	2.05308	1.46827	0.476584
	1.27089	0.326537	1.14295	0.514023	1.65219	1.71717	0.986397	0.346987	0.465341	0.364888			0.57025	0.97837	0.459913	1.75945	1.25878	2.00627	0.636004	3.95728	2.58818	0.285602
	3.31133	0.796824	1.03709	0.87642	0.912443	1.68247	5.80232	0.522102	0.366788	0.522338			0.707667	1.00713	0.277432	1.05273	0.658026	0.189701	0.556311	0.347824	7.58189	1.98042
	0.328921	0.524416	0.986604	0.193282	2.00904	0.892605	0.394904	0.424116	0.285412	0.379339			0.034387	8.00542	0.802725	1.81989	0.286259	0.390655	0.719467	0.271977	0.298939	0.653455
	0.397177	0.452576	0.853136	3.37879	1.72897	1.56377	1.06623	0.637903	0.406284	0.30577			0.433587	1.2882	0.221529	0.890024	0.344072	0.717254	1.85168	0.358742	0.403359	0.424865
	0.277758	0.291655	0.535612	0.580147	0.792128	1.03715	0.679286	3.32114	0.90365	0.372551			0.375051	6.4005	0.236548	4.30427	0.293204	1.08259	0.742799	0.310558	0.453207	0.406144
	0.566123	0.395549	1.72662	1.51774	0.552663	0.968748	0.994897	0.629655	1.22604	0.486999			0.366454	0.530226	0.270361	0.305286	0.890195	0.476108	1.67739	0.529852	0.423042	1.13372
	0.446975	0.549865	0.991703	1.11809	0.532769	0.453127	3.59502	1.23973	0.941517	0.336424			1.06437	0.78658	0.318562	0.421013	1.37653	1.95077	2.93835	0.57151	0.385266	0.430414
	0.310208	1.20133	1.56364	4.17235	0.879364	4.2545	0.767318	1.43576	0.83053	0.453799			0.545798	0.783262	0.249834	0.615259	1.02953	0.669712	2.30132	0.883265	0.380584	0.279437
	0.89066	1.05846	0.999744	2.01209	1.00689	1.02213	1.84022	0.659359	0.860154	0.144839			0.433583	0.782226	0.415148	0.624898	4.67305	6.29874	1.12259	0.399916	0.264973	0.305925
	1.61705	1.21784	1.5999	2.15966	0.726895	3.04049	1.21166	0.812403	1.46397	0.660456			0.900396	2.35622	0.357852	5.24936	0.37371	0.521916	1.66542	1.2798	0.303655	0.300503
	0.570833	0.533401	1.43271	0.678756	0.341803	4.00362	0.669941	0.944038	1.16129	0.109532			0.444383	1.02802	0.492165	0.739498	0.808646	2.01985	1.09652	0.674196	0.359581	0.318683
	1.04415	0.815583	1.13067	0.553996	0.218013	2.38643	0.310985	0.162642	1.39222	0.487949			0.77574	0.467562	2.20551	0.890075	1.38316	0.506486	1.12598	0.795419	0.457432	0.598528
	5.47218	0.451827	0.254326	0.850793	0.847773	0.492594	0.360558	2.21273	1.45483	1.17078			0.382742	0.87281	0.594792	0.217019	3.6898	0.881496	0.29449	0.346124	0.629108	0.40568
	0.3273	0.247878	0.364486	1.03434	0.207896	1.11344	0.340752	1.80302	1.68349	1.04205			0.207717	0.478236	1.13824	0.632796	3.69925	1.72089	1.36233	0.955264	0.354702	0.733954
	0.618726	0.836479	0.379241	1.09211	0.383594	2.39488	0.310507	1.54658	3.93084	0.336912			0.380697	2.4808	0.815208	0.792911	0.617829	0.293371	1.07594	0.927166	0.798292	0.44017
	3.58994	0.33423	0.39788	0.385496	1.13887	0.941184	0.500451	4.53275	1.51687	0.240412			0.43064	1.22964	0.439419	2.16955	0.44178	1.22222	0.661222	1.43074	0.525689	0.543207
	1.4747	0.538214	0.898027	2.1651	0.265594	3.65256	0.941191	1.03746	0.812043	0.262828			0.829906	3.95379	0.401686	0.607576	1.83953	1.00741	0.88792	1.26115	0.343671	0.639066
	0.687114	0.495194	2.40722	0.938083	1.10724	1.11225	1.39425	0.531811	0.483353	0.344854			0.369345	0.37379	0.394912	2.05743	0.860061	1.34394	1.35392	1.06525	2.01687	0.45187
	0.238476	0.150161	1.4575	0.415372	0.823279	0.856397	0.899553	0.994867	1.16255	0.275704			0.204928	3.83885	2.8119	0.50118	0.119568	1.0273	0.659155	2.3229	0.523302	0.562514
	0.978625	4.07208	0.864425	1.03286	3.364	0.708624	11.5759	0.756735	1.57832	0.4378			0.427263	0.668954	2.7861	3.51657	1.66105	0.89457	0.261132	0.243624	0.368037	0.970772
	0.687204	1.38864	0.518774	0.587091	0.422854	1.63671	0.73781	0.574584	0.34976	0.410071			0.790166	0.629375	0.997965	0.678292	4.43434	0.937155	8.20143	0.871535	0.795216	0.300861
	0.278118	0.646235	1.12826	3.59241	1.02345	0.190356	2.95998	1.17342	0.435203	0.243426			1.03074	2.25508	2.40737	1.42283	0.556787	4.46267	0.525534	0.631068	0.471133	0.860961
	0.425151	1.16447	1.76037	2.9338	1.43523	1.32113	0.582451	1.37747	0.495321	0.261268			0.56433	1.90182	0.378271	1.08475	1.02536	1.39087	0.277725	0.309404	0.596372	0.627443
	0.343665	1.17955	0.845622	0.608916	1.85169	1.33085	0.972958	0.705289	0.674784	0.689653			0.657938	0.979156	0.875906	0.521899	0.846838	2.46661	1.2829	0.419529	0.23569	1.05529
	0.30095	0.367861	0.824344	1.99296	0.52156	1.45461	4.24256	0.278361	0.918598	1.45601			0.818664	1.02819	0.412829	0.87191	0.591621	9.45057	0.273831	2.11459	0.39554	3.13259
	0.355243	0.324007	1.01475	1.38844	0.819495	5.15704	1.44427	1.93796	0.880369	1.86108			2.3728	6.72964	0.417697	0.270714	0.486428	0.968905	7.99882	1.20926	1.17612	0.847098
	0.232184	0.309099	2.97555	1.28745	1.24418	1.79645	5.28397	1.52087	1.83096	7.96082			1.52087	2.03369	2.67718	0.38812	0.228244	0.252758	0.755095	0.754075	0.776441	3.19863
	0.120773	0.54803	0.07532	0.820387	6.97859	1.50541	0.862814	0.493581	1.19382	0.436815			0.908417	2.81408	0.622636	0.581378	1.03326	0.361941	1.08813	2.99737	4.2583	0.617729
	0.500302	0.503736	0.318132	5.25964	0.430785	1.2989	0.176418	1.07686	5.61922	0.565314			0.331983	2.89887	1.30931	1.91961	6.0907	0.267867	1.81768	1.63821	1.37972	0.904025
	1.22684	0.572871	4.07575	0.474213	0.295374	1.37348	1.02825	0.846603	1.54736	0.43988			0.356629	3.12984	0.616723	0.306604	5.0529	0.494969	0.424188	1.43666	3.39032	0.469416
	0.263675	0.740937	0.388707	0.93528	1.56149	2.18706	1.02049	0.731432	0.725026	0.916683			0.353414	0.396365	0.740389	1.21239	1.97758	2.82927	1.24348	0.882546	1.62192	1.04348
	0.320725	1.00503	0.65851	0.539845	8.09623	6.10839	0.696148	0.877271	0.642339	1.52325			0.362557	0.390097	0.923103	0.491245	0.288991	0.478849	1.02462	0.532161	1.30348	1.52757
	0.27641	0.801383	0.356389	1.49573	2.22064	3.29459	3.68777	0.463724	0.866297	0.903845			0.557953	0.382541	1.26206	1.23268	3.47011	0.377281	0.684641	1.30677	0.656411	1.03497
	0.349058	1.80095	2.07741	1.97756	0.369644	0.376881	0.967499	0.681924	1.3766	6.69345			0.698257	0.443184	0.828612	2.17125	3.62707	0.508062	2.01537	3.67437	1.38438	0.521652
	0.250175	0.254847	0.841122	2.44123	0.656764	6.48229	1.66205	0.543126	0.639742	0.319975			0.808132	0.845567	0.374718	4.70094	0.974723	0.691343	1.54644	1.23113	5.25594	1.23446
	0.600322	0.423795	0.779159	0.758406	5.81748	0.772727	0.312638	1.0536	0.432391	0.472073			0.512996	0.563428	1.74198	2.07902	1.81427	0.769174	1.76704	1.20041	3.3227	2.01373
	0.397757	0.328076	0.69569	1.90925	1.27524	2.89662	0.216304	2.50542	0.456383	0.531649			0.465729	2.07602	0.634633	0.386734	1.05752	0.434648	3.18786	1.40799	1.37044	0.424131
	0.643293	0.058127	0.465978	4.35179	4.06382	0.920204	0.470944	1.11436	0.470979	0.340068			0.764724	3.6515	0.675396	0.909502	2.57032	0.347191	1.11561	1.04923	2.5982	0.655779
	0.355072	1.1292	0.845791	0.221567	2.10817	1.48634	3.1168	1.10127	0.597321	0.566814			0.411781	0.852514	0.625593	0.491036	2.62397	0.931664	1.14984	1.09748	1.09682	0.831615
	0.260952	0.195466	1.04291	1.92521	0.250473	0.328788	0.746387	5.65758	0.656517	0.957896			0.316634	0.564466	1.09926	0.545343	1.92046	2.86177	1.33526	0.999437	1.2922	0.57028
	0.277084	0.420281	0.946622	1.69125	1.12815	1.11513	1.16486	0.8813	1.09976	0.357095			0.494172	0.716727	3.58915	0.343007	0.686713	0.226285	1.39878	0.785874	0.88387	0.621429
	0.35847	0.328496	1.48139	0.599857	1.74036	3.13176	1.21487	0.471484	0.593334	0.508659			0.551517	0.968351	7.86573	0.223171	0.588092	0.630366	0.758311	0.904715	4.89593	0.796265
	0.380349	0.453227	0.897524	1.56075	4.50502	0.513679	0.974923	8.62386	0.717253	0.262746			0.413027	0.683429	1.00551	0.321062	0.456985	0.410535	0.371452	1.40622	1.58911	0.930587
	0.391963	0.432153	2.55638	0.817301	0.47959	0.420628	1.10707	3.04316	3.01589	0.422065			0.77219	0.470544	0.636931	0.301397	0.584986	0.891585	2.09866	1.54622	3.3947	0.949955
	0.236345	0.206294	0.8955	1.56181	1.15796	1.34511	0.862716	0.788799	1.19836	0.921252			0.652528	0.376023	1.53396	0.244932	0.367247	0.951739	1.10622	10.548	0.668758	1.15776
	0.234259	0.42655	0.816302	4.74878	0.456461	1.10241	0.993753	0.231484	0.329502	0.492691			0.445856	0.87082	0.777293	0.312952	0.298575	0.724242	3.48092	0.960699	0.409886	0.771912
	0.379018	0.527132	1.89252	3.59526	3.49313	3.70883	1.05105	3.99867	0.35571	0.493042			0.305048	0.653413	0.615928	0.783495	1.11477	1.03875	0.307435	0.314731	0.443214	0.874851
	0.344636	1.08473	3.6279	2.83717	1.15051	0.849557	0.262419	1.13756	0.344879	0.479954			0.267139	0.453262	0.318581	0.271593	1.51573	1.94654	0.51948	1.17381	0.659021	1.50143
	0.170945	0.818466	1.48674	0.397249	0.666673	2.51268	0.321181	0.462064	0.791207	0.362798			0.348159	0.649323	0.550898	0.315638	0.33532	0.258752	0.646385	2.08216	0.587219	1.02949
	0.816123	0.524995	0.509592	0.355659	1.01513	1.04253	0.708599	0.246837	4.26772	0.282189			0.906939	0.611229	0.598648	0.346889	1.53179	0.583076	1.02334	1.57177	0.443979	0.381825
	0.38816	0.370743	0.521284	1.706	1.05701	3.88103	0.308915	0.882362	0.869793	0.901218			0.359939	0.213997	0.604846	0.32293	0.28572	0.262448	4.19985	1.17887	1.00722	1.68962
	0.579355	1.02055	0.372235	0.315458	1.17687	2.2851	0.78802	0.646458	0.901005	0.248482			0.490997	0.274599	0.827639	0.415195	0.250945	0.306464	0.995737	0.908274	0.543509	0.806402
	0.283537	0.660442	0.317096	0.723224	1.24902	1.17023	0.59524	1.0341	0.430153	0.401475			0.450357	1.02878	0.267076	0.410393	0.359949	0.279989	0.505038	0.544311	1.03275	0.606471
	0.310058	0.543278	0.451759	0.626376	0.29102	1.21181	0.401322	1.22551	0.37655	1.2221			0.806538	0.66328	0.517195	0.727483	0.617105	0.797157	0.416829	1.93203	0.578159	0.776745
	0.375705	0.502628	0.377488	0.434491	3.21704	0.575951	0.212333	0.536365	0.231012	1.04238			0.399667	0.241452	0.316516	1.82586	0.67254	1.78516	0.476099	0.474208	1.74569	0.741035
	0.736684	0.445796	0.311465	0.259804	1.98865	0.914816	0.257663	0.505114	0.301934	1.44989			0.379442	0.346914	1.1495	0.89835	3.42285	3.13851	1.60303	0.888906	1.57353	0.75446
	0.533657	0.411911	0.639777	1.05049	0.527493	0.539954	0.733039	3.06753	0.187552	0.5757			0.414925	0.877103	0.393521	0.758087	0.828674	0.371722	0.319917	0.704863	0.909041	0.971411
	0.539525	0.191085	0.399885	1.55174	1.15557	1.50431	0.47006	5.88557	0.656617	0.552892			0.715865	0.628959	1.34815	4.79873	0.750862	3.29323	0.960564	0.339493	0.477096	1.17697
	0.470099	0.431019	0.216921	0.662942	0.546171	1.7639	0.387458	0.826091	0.311792	0.837163			0.212829	0.813611	0.50536	3.93385	0.60359	5.18212	0.377327	1.33899	0.549439	0.693807
	0.307691	0.459732	0.612495	0.496329	0.637433	0.309693	0.49178	0.611389	0.447423	1.36535			0.475555	0.398752	1.55842	1.0278	0.667865	2.21818	0.918568	0.751717	1.86908	1.43135
	1.21957	0.161559	0.509664	2.97344	0.510929	2.55085	2.59994	0.926968	0.406701	0.713683			0.47936	0.330679	1.07743	0.405807	1.35297	4.40895	2.23706	1.34074	0.569496	0.813999
	0.767767	0.524995	0.96112	1.76311	0.292083	3.61692	0.438893	2.20335	0.407998	0.313406			0.373573	0.382761	0.457938	0.718377	6.39455	0.87871	0.608686	0.826042	2.15013	1.84685
	0.426735	0.213099	0.589168	0.395992	0.28051	2.58051	0.284329	0.540146	0.462949	0.99712			0.864675	0.261087	0.259444	1.8712	4.80266	1.13008	0.797619	0.846899	0.820859	0.866785
	0.203936	0.420756	0.788473	0.205416	0.718224	0.720651	9.62575	0.391326	0.229433	0.318825			0.66221	0.997896	0.226701	0.591586	0.427128	1.75571	0.744653	9.48969	1.66108	0.895342
	0.447845	0.475599	0.575873	0.32321	1.39774	0.563262	1.23417	0.584754	0.508985	0.735606			0.546329	3.39468	0.264835	1.22917	1.3568	0.991114	0.659367	0.796484	1.53575	1.45869
	0.374569	0.953967	0.502352	1.67968	1.57668	2.23309	1.18062	2.05213	0.304042	0.313549			0.798488	0.909668	0.674572	1.53529	1.37047	1.09395	1.82698	0.501694	1.66383	0.676752
	0.569161	1.48931	1.22843	1.13427	1.61003	0.496688	1.18498	0.236444	0.781567	0.297747			1.15381	1.70466	0.766821	4.88074	0.38074	0.373938	0.769371	0.553872	0.807886	0.56036
	0.432812	0.682137	0.922869	1.24415	0.358792	6.84858	0.917829	0.421127	0.326185	1.14635			0.963455	4.25329	1.21845	2.64162	0.408359	0.636493	0.74349	0.963655	0.563556	2.50876
	0.676122	0.386445	1.59965	0.162967	0.34228	0.528373	1.78671	0.712433	0.296218	1.07803			0.622116	0.738326	0.358672	1.14343	2.09219	0.682841	2.71053	1.7233	0.392357	0.87652
	0.695287	0.636967	2.35389	0.413863	0.17922	7.33508	0.880405	1.91916	0.268471	0.450438			1.01728	0.488502	0.75863	1.89511	1.01302	0.170007	0.943067	0.640208	0.708662	0.611908
	0.343893	0.526562	1.88359	1.19216	0.702625	8.44987	1.35884	4.21312	0.430428	0.639071			0.66148	0.184223	0.551684	1.12287	1.38028	0.943171	1.49528	0.751513	3.39756	1.69857
	0.61754	0.692053	0.673182	0.687535	0.585365	0.58563	0.884869	1.06134	1.09638	3.18393			1.27808	0.284466	0.926405	0.336986	2.00587	0.777333	0.915741	0.685128	0.277423	1.23671
	0.559836	0.257069	2.74283	0.212139	0.257755	1.17356	0.490493	1.1682	0.912872	1.26926			1.27394	2.44262	1.25355	0.267589	4.57505	0.459498	1.31665	1.34735	0.5012	1.46418
	0.502326	0.575408	1.61916	0.456884	1.05854	1.14529	1.52634	0.469725	0.479959	0.457797			0.453555	0.853079	0.84869	0.710197	0.22166	0.568093	0.864122	0.567769	1.99702	0.660562
	1.97108	0.748433	0.778849	0.522377	0.466548	0.343655	1.48088	0.977012	1.59476	0.764081			0.588783	0.296405	0.34256	0.559886	0.953596	0.837585	0.627831	0.377523	3.5029	0.866331
	7.25479	0.219287	0.263978	0.978179	1.79584	1.51343	0.749713	1.90865	1.97046	1.79102			1.4137	0.269243	0.438327	4.04698	0.626474	1.15259	0.563347	0.698243	0.347489	0.963737
	0.385895	0.79691	0.280046	0.427333	0.385701	0.963744	1.42088	2.28082	1.20723	0.611122			1.57275	0.247463	1.11636	1.68171	2.49007	1.23223	0.699967	0.222876	2.09558	1.59882
	0.347872	0.284822	0.441093	0.903987	1.48044	1.14373	0.492124	1.14792	1.51938	0.691185			1.46871	0.454577	0.596119	0.672098	2.83424	0.514008	1.75641	0.41172	1.51747	1.95772
	0.402632	0.347337	0.660231	2.40258	1.4634	0.245912	3.03774	2.05329	0.300796	0.800987			0.562218	0.374709	0.650228	1.89421	1.20866	1.28062	1.35816	0.523426	0.467167	1.78428
	0.224903	0.375356	1.56019	0.834016	0.705853	4.4912	0.272142	0.393744	0.229149	0.773105			0.527388	0.292435	0.73397	4.00501	0.361561	0.977096	0.546613	1.05627	2.43274	1.8891
	0.404502	0.495896	0.756067	2.0369	0.689357	2.88551	4.66066	0.342837	0.430476	0.985858			0.553598	0.523348	0.861101	1.00348	0.266506	2.08135	1.98466	0.89898	1.00408	0.284845
	0.219726	0.595137	1.32546	2.38878	1.56648	2.62717	0.434455	0.701936	0.428342	0.528119			0.518568	0.516526	0.558886	0.65591	0.917496	1.02547	0.221812	1.71972	0.968767	0.437146
	0.324276	0.43005	0.6606	0.649615	1.46165	3.69379	0.423742	0.431052	0.273063	1.56064			0.448765	0.974764	0.582792	1.03562	4.87152	0.504971	7.71602	1.72127	0.426578	0.769537
	0.421383	1.24275	1.00283	0.291599	0.409529	0.728409	0.304456	0.290561	0.421635	0.846917			0.742341	0.459324	0.206305	1.21205	1.02106	0.812057	0.96506	0.472513	0.683071	0.776706
	0.283537	0.452099	1.2717	0.799527	3.05337	1.35447	1.16636	0.283576	0.449692	1.53193			0.779288	0.336505	0.383997	0.642003	0.572545	0.596997	1.51589	0.67975	0.322032	0.733689
	0.434042	0.307959	0.619938	0.112748	3.62229	0.844171	0.175795	1.71113	1.07995	2.6137			1.05297	1.14804	0.274747	0.694891	0.367689	3.82769	1.91285	0.49331	0.929411	0.60522
	0.72115	0.700943	0.443784	0.266439	0.379615	0.508484	1.17685	1.21365	1.23318	1.39579			0.744493	0.867889	0.374817	3.66733	1.45638	0.266433	1.46587	1.38668	3.21913	0.675615
	0.792484	5.71436	1.87167	0.37085	0.284705	1.95029	0.517092	0.816949	0.366192	1.55933			0.606875	1.13169	1.03209	0.619947	0.701651	2.01655	1.47621	0.528552	1.1098	1.08089
	0.504035	0.379133	0.57079	0.666098	1.53931	1.1692	0.538765	3.45395	0.355759	2.70244			1.40723	0.756489	0.815036	0.314478	0.481498	3.95469	1.82994	0.343549	1.00578	0.218407
	0.531317	0.537105	1.63066	1.08359	1.37451	1.75188	0.16651	0.407903	0.795676	1.26068			0.809635	2.87172	1.9542	0.642214	1.52625	0.693157	0.403697	1.51964	2.72245	0.32858
	0.482331	1.22864	1.57105	0.72571	0.946603	2.87632	0.718148	1.06929	1.06043	1.57142			0.770838	0.510687	0.389645	0.351577	3.31716	0.934287	0.359517	0.676942	1.00015	0.30007
	0.463846	0.685557	0.455362	0.327479	1.04632	0.259267	1.10133	0.482778	1.06287	3.45547			1.24282	0.344991	1.85793	0.824154	5.11568	0.279826	0.51219	0.782834	1.61343	0.335555
	0.340701	1.12194	1.6606	0.471124	1.83085	1.03235	0.282983	0.632496	0.332261	0.415066			0.865729	0.381306	1.81726	0.48815	0.264515	0.423894	0.601112	0.635235	0.367006	0.325907
	0.452444	0.200554	3.64781	0.265461	5.69738	1.03983	0.908783	0.695391	2.19216	0.711554			1.01279	0.462153	0.28215	1.77854	1.18466	0.996839	0.219638	0.541764	0.450863	0.489199
	0.200026	2.28891	1.12002	0.339908	0.758413	0.930466	0.625157	0.488765	0.701384	0.946213			1.03991	1.10015	0.34551	0.911987	1.59335	0.649845	0.359903	3.35747	0.417087	0.589561
	0.725283	0.698039	0.445524	0.891715	5.12331	1.87524	0.990462	2.82079	0.653648	0.719644			1.61414	0.19489	0.620186	1.0174	1.91585	4.79534	0.520154	1.31645	0.590286	0.300565
	0.67002	0.315547	0.435344	0.149623	1.73702	1.45235	1.3619	0.70617	0.436686	0.609424			0.566438	0.263774	0.286085	1.5302	2.04771	0.333171	0.474636	0.635859	0.739529	0.541402
	0.39699	0.293484	0.521848	0.892357	1.11075	1.03349	1.67919	1.09195	0.840581	1.55381			0.357773	0.361033	0.911776	1.03076	0.711761	0.651969	0.620071	0.985236	3.18431	0.201988
	0.352803	0.376936	0.429825	0.401454	4.56687	0.683049	1.30454	0.762723	0.714035	1.60111			0.456109	0.791835	0.344307	0.345717	1.04578	0.47711	1.60018	0.527967	1.13781	1.00806
	0.453042	0.569516	1.03908	0.553132	1.59679	2.51803	2.89311	1.43972	0.451379	0.766889			0.3136	0.556116	0.285791	0.193101	1.85407	1.15587	1.73382	0.817032	0.297652	1.16725
	0.490306	0.450146	0.5553	0.647546	0.453467	0.508251	0.810097	0.573264	0.443544	0.561584			0.447495	1.59193	0.382934	2.78335	5.33249	4.03049	1.97999	1.00427	1.19597	2.39532
	0.298747	0.294909	1.93189	0.46028	0.458342	0.468691	0.717447	1.01211	0.284816	1.57805			0.253435	1.52069	0.254486	3.81123	2.29476	0.320554	1.18138	0.833798	0.321367	2.76628
	0.436468	0.547566	0.593185	1.38376	0.732387	0.449088	0.639347	2.32286	0.450754	2.15451			0.602516	1.01281	0.998699	1.41525	1.58766	0.912492	0.594118	0.491722	0.58074	1.24607
	0.490041	0.291205	1.63321	1.82017	0.852989	0.703756	3.37138	0.249491	4.07723	0.240166			0.932189	0.382782	1.91945	1.51464	0.379301	0.462738	1.40634	1.30428	0.240863	4.7538
	0.272365	0.53682	1.05525	2.47295	0.993792	0.677571	2.0303	0.374321	0.087561	0.29641			0.43361	0.640851	2.03442	0.341322	1.02975	4.73489	2.11145	1.16802	0.260299	0.82242
	0.279875	0.303628	1.24125	3.11843	2.0133	0.944075	0.468645	0.495415	0.359648	0.527414			0.545733	0.855083	0.962721	1.0649	0.958019	9.39186	0.3005	0.990688	3.33017	0.879825
	0.2377	1.44731	0.856691	1.09509	1.58185	1.09325	0.27349	2.13266	1.0713	0.468892			0.425422	0.339603	0.301486	0.42621	1.03391	1.10019	0.898409	2.01275	1.23375	0.874751
	0.289444	3.21579	0.379803	2.8998	0.283281	0.230882	6.04038	0.274596	1.39479	1.59136			0.361997	0.395313	0.378707	0.399235	1.48591	0.233585	1.05612	0.725347	1.50767	1.02243
	0.447829	1.51586	0.365667	1.66164	1.65528	2.10801	5.33555	0.68687	0.389979	1.18236			0.55609	1.07111	0.639427	4.90317	1.17913	1.20601	0.695018	1.1745	1.65016	1.12282
	0.378884	0.464248	0.359807	0.313659	1.13122	1.94387	1.17407	0.448713	0.62652	1.11798			0.481385	0.240882	0.31014	0.269282	6.12634	0.758629	0.371085	0.204696	1.17635	1.48591
	0.686305	2.34668	1.35756	1.18828	0.687068	2.90372	0.625508	0.508622	0.740611	0.932508			0.465488	0.500742	0.692182	1.26031	0.127516	0.468352	1.3784	0.742707	1.0694	1.34665
	0.443345	0.849924	0.702841	0.854604	1.99626	1.52144	0.737111	0.341968	0.637617	1.30135			2.02666	0.467536	0.316793	0.386852	0.488254	0.717648	1.4575	0.153505	0.90637	0.818448
	1.15571	0.518014	1.94352	0.399659	0.548614	2.09974	0.284202	0.342713	0.977704	0.826328			1.91784	5.93597	0.645913	0.460398	0.638618	0.617883	0.498255	0.40103	2.89079	1.20157
	0.266971	0.43632	0.493925	0.224105	0.630421	1.93548	0.467058	0.492608	2.55675	0.351422			0.643592	0.33761	0.780329	1.12223	0.341426	2.00893	0.481075	1.79942	0.466533	1.03811
	0.258234	0.151358	0.419897	0.418277	0.658399	0.38723	0.793137	0.322038	1.18155	1.63231			1.10845	0.720238	0.381096	0.505948	0.725582	0.546275	0.451826	1.36907	0.740229	0.958224
	0.280455	0.29552	1.03683	0.510412	0.54888	0.546214	6.00251	0.27119	1.029	0.725959			0.641236	4.35437	0.25682	1.86482	3.51347	0.765652	0.390419	1.7036	0.860771	1.85934
	0.453784	0.886247	0.586203	0.295123	0.215179	6.85095	0.406621	0.421822	1.23948	0.833396			0.363689	0.278727	0.841922	1.79041	2.29986	0.666082	1.42592	0.198599	0.429804	0.790177
	0.708957	0.266415	1.25289	0.560737	0.503814	0.350899	0.374997	0.157946	0.961012	0.978563			0.303455	0.253872	0.347643	0.935194	0.814109	1.04084	1.01738	0.436767	3.12346	1.15929
	0.432518	0.242908	0.74232	0.647435	0.222289	0.334779	0.379299	0.351747	0.772042	0.980765			1.11519	0.785588	0.457522	0.763369	0.803802	0.457189	1.20547	1.13902	1.12827	0.780288
	0.546887	0.327029	0.454337	0.665662	0.285824	3.46184	0.291463	0.660551	3.51893	1.00643			0.928614	1.40548	0.418453	0.734361	0.785226	0.642745	0.703706	0.680905	8.37617	14.9014
	0.400142	0.990698	0.486006	1.2036	0.168892	1.58702	0.19085	0.796715	5.42954	2.59446			9.89819	0.438991	0.238553	0.434064	1.01545	1.27861	2.9879	1.69965	0.907325	0.481155
	0.401266	0.32535	0.865716	1.51978	3.28619	0.11354	0.311832	1.39316	0.800274	1.74424			1.3122	0.602938	0.501842	0.341633	3.31717	1.17876	0.8045	0.512282	0.7303	0.849481
	0.316068	0.265031	0.579264	0.342733	0.816204	0.927111	4.44261	0.794791	0.909345	1.49478			1.107	0.964587	0.310957	0.525642	0.051026	2.49957	1.43281	0.275181	1.61438	0.590277
	0.631472	0.510443	0.69576	1.72525	0.595175	0.277309	0.416914	1.91208	0.458299	0.942206			1.75432	0.497813	0.261015	0.434128	2.23065	1.64076	0.359345	0.632939	1.23664	0.94736
	1.38723	0.417432	0.69886	0.927989	0.366262	0.950465	0.845217	1.79929	0.249493	1.23036			1.02978	0.321736	0.356306	1.08039	0.482807	0.638932	0.408037	1.99504	1.68191	1.18498
	0.391847	0.614226	4.60125	1.67412	0.334027	1.20016	1.02693	3.13124	0.440464	0.357115			1.09435	0.605967	0.314573	0.899666	0.64694	1.22828	0.808524	0.675944	0.839735	1.54378
	0.421607	0.364255	0.435181	1.62786	0.459689	1.83837	0.400167	0.277057	0.457364	0.360164			1.7558	0.448944	0.403329	0.422966	1.30167	1.14214	0.758067	1.29398	1.87825	1.0339
	0.340182	1.01095	0.26509	1.22569	0.430394	1.65177	0.741409	0.994508	0.415018	0.229902			0.983161	1.26214	0.217532	1.08584	1.29886	0.925808	0.837998	0.847396	6.67761	0.978592
	0.455074	0.94726	0.481163	3.48187	1.47612	0.956691	3.08057	2.01046	0.476929	0.504691			1.10171	0.149959	0.212909	0.699387	0.54452	4.2219	1.81822	0.838929	2.01132	0.886361
	0.66581	1.85247	0.655296	0.551894	3.4616	0.668811	1.34555	1.26155	0.409364	0.548341			0.384101	0.570357	0.549708	0.662371	0.786685	0.705551	1.15091	0.663232	0.866952	0.753634
	0.611453	0.463062	1.37713	1.42959	1.97388	0.579177	4.22114	0.716624	2.29149	0.316691			0.369199	0.354699	0.367588	0.996029	0.581049	4.98342	1.66686	0.339806	0.634241	1.07512
	1.00238	1.51729	0.858101	1.73394	2.87112	0.200333	1.2639	1.45813	1.10601	1.31432			0.378697	0.533128	0.402076	0.25794	4.44236	0.469579	4.25574	0.359913	1.56323	0.923914
	0.436458	0.28718	2.93754	1.44934	1.47973	0.405643	2.77508	1.24941	0.767005	0.491663			0.290269	1.20179	0.429777	3.72129	0.464726	3.55593	0.636201	2.58198	0.700028	1.32204
	0.652925	0.906781	4.48801	0.244924	0.60513	0.794109	8.46098	6.17879	0.588968	0.429808			0.921424	1.19257	0.251408	0.28863	1.71582	1.62043	0.812241	4.87645	1.23924	1.38594
	0.766693	1.02226	1.48413	0.246938	0.253849	1.10298	0.310412	1.57835	1.77478	1.18276			1.81277	0.953586	1.20308	0.520668	1.4013	1.30676	1.38506	1.11581	1.03523	0.224022
	1.4167	0.536136	0.631571	0.394944	0.434573	0.305579	0.47825	0.541742	1.94698	0.238934			0.710058	4.52996	0.62615	0.325208	2.15862	0.308666	2.45531	6.19473	1.48669	1.19399
	1.00405	0.815317	2.80294	1.68266	0.664576	0.557835	4.60037	0.743402	1.17797	0.530111			1.49572	0.666485	1.07716	0.699915	3.4352	0.388294	1.04675	0.280299	1.04525	0.340235
	0.830847	0.452336	0.517068	1.17342	0.413911	4.3505	1.02505	0.831883	1.51238	0.342431			0.918979	6.39593	0.767491	0.961136	2.43567	0.81207	0.271221	1.10666	1.04967	0.48439
	1.27218	0.484799	0.696139	1.07466	0.58591	3.34236	1.74834	1.63497	1.19184	0.393884			1.32871	0.279553	1.13122	0.831485	5.10735	0.519	0.331128	1.03016	1.72952	0.848153
	0.755969	0.457323	0.337181	7.81759	0.96389	3.7559	4.24134	0.871774	1.92388	0.252594			2.15497	0.731309	0.563817	0.684144	0.881141	1.2379	0.681904	4.50909	0.667167	0.405641
	0.41421	0.891281	0.730138	0.78287	1.2858	0.83195	0.055031	1.80479	0.556351	0.551464			1.05078	0.39813	0.902725	1.19409	0.420493	3.42548	0.585622	1.23648	3.78938	0.466395
	1.5852	0.520732	1.19418	0.923944	1.67808	2.5481	0.39855	3.11593	0.25158	0.613136			1.61754	0.387202	1.90169	0.595434	3.10205	0.530955	0.423177	4.83845	0.875788	0.815851
	0.498417	0.480801	0.719263	0.91777	2.79826	1.20169	0.26624	0.96226	0.954795	0.284641			0.128342	0.439065	1.15079	0.602837	5.45047	0.858524	1.39187	0.218002	1.12811	0.360418
	0.156745	0.234462	2.30097	1.0517	1.26532	1.75945	0.281686	2.71509	0.654701	0.271203			0.568653	0.376279	0.240043	0.272146	1.53843	0.841998	0.770899	1.80646	2.32254	0.544181
	1.10101	0.293541	0.276029	0.926755	0.696627	1.5188	1.91846	2.60455	0.341682	0.157647			1.13338	0.371955	0.934768	2.88776	0.95386	0.961915	0.996003	1.28732	0.496741	1.29776
	0.28465	1.13291	0.843007	0.378445	0.176045	0.37744	0.639626	4.35587	0.960217	0.375494			1.32461	3.18387	0.829143	1.21045	2.33587	0.956864	0.418485	0.684689	2.21794	1.16444
	0.325612	0.890929	0.825632	1.93196	0.421604	0.257864	1.6417	3.54612	0.982176	0.550306			0.650092	0.742618	0.838869	0.983155	0.294843	1.48407	1.08824	0.560289	0.302303	1.05785
	0.377612	0.932418	0.775204	0.482733	0.383753	0.268439	1.76628	0.724838	0.575892	1.02307			0.336071	0.904644	0.760328	0.307239	1.13615	2.41136	1.21775	0.745035	0.361173	1.14875
	0.340517	0.505632	0.339046	0.628735	1.01602	0.382993	0.738169	1.02213	0.283734	0.620026			0.918907	2.01484	0.724692	0.634073	1.33856	0.912997	1.64083	0.629324	1.41756	0.5502
	0.354951	0.675067	1.20824	0.801001	0.391192	0.762789	0.566074	0.94218	0.574222	0.710399			0.682915	0.337401	1.44181	0.864713	4.63961	1.21957	2.38551	1.69814	0.784194	0.865385
	0.248041	1.63041	1.24741	1.79598	0.546169	5.60482	0.892583	1.12208	1.00793	0.564272			0.325621	0.330394	1.96477	0.823121	1.58252	1.93318	1.4035	2.94778	1.23301	0.81201
	6.48012	2.511	0.227717	0.9834	0.370925	0.568785	1.01273	1.59377	0.650278	0.33615			0.279752	0.274189	1.93138	8.04165	1.33843	0.574742	1.72282	2.91758	1.96883	0.668092
	0.240544	2.18233	0.299066	3.49525	0.721801	0.06864	3.78895	2.56815	0.585828	0.554481			0.252715	0.785042	1.92994	0.608918	0.913936	0.540248	0.525179	0.896713	3.33251	0.842714
	0.477372	0.344393	0.303984	1.17707	6.23496	0.300283	0.48743	0.875224	2.25117	2.69009			0.25606	0.40338	0.355344	2.17132	0.839743	0.546688	0.443861	0.640846	1.20131	0.611927
	1.36064	0.181789	0.646608	0.480284	0.274787	0.196861	4.63415	1.83318	0.662395	0.73116			0.866044	0.351738	0.51548	0.86379	4.81191	1.02145	1.17923	0.715126	0.331808	0.844615
	0.209847	0.443879	0.552058	0.340091	0.636365	0.487569	0.906426	0.83137	0.52875	0.502501			0.4362	0.535518	0.217367	0.369449	0.766987	0.168932	1.73737	0.432901	1.3337	1.06485
	2.78274	0.315519	4.28763	0.251423	0.951309	0.291247	2.17093	0.657953	0.46894	0.854661			0.457904	0.922683	0.264086	0.262218	1.16293	4.18013	1.08093	1.31436	1.62098	0.871879
	0.527875	0.31192	0.416753	0.560107	0.434697	0.666173	0.401118	1.21992	0.617491	0.858686			0.259312	0.825377	1.01697	0.683963	2.26843	0.442534	1.3563	0.501341	0.427225	0.89128
	0.331931	0.929777	0.366365	1.44305	0.268974	0.253047	0.644751	1.64863	0.933767	0.840786			0.534791	1.35588	0.670783	0.379942	4.2661	1.29349	1.23805	1.61419	0.417242	1.37555
	0.385329	0.989594	1.03658	0.370122	0.289549	0.494866	1.31112	1.55778	0.702386	0.472788			0.673551	0.772964	0.635935	0.628443	1.22428	0.375057	1.03147	1.22114	0.444128	0.827995
	0.43902	0.817838	1.01587	0.268484	0.321024	0.289825	1.55961	1.42805	0.187663	0.586873			0.378448	0.644639	1.18412	1.02843	1.4477	0.998843	1.13933	5.93223	0.785964	0.943333
	0.368097	0.586456	0.859936	0.600928	0.583888	0.959818	0.338271	2.81132	0.31505	0.184447			1.01767	2.13249	0.528228	3.11731	0.490713	0.965962	0.28249	1.88933	0.251893	1.83787
	0.484108	0.301577	0.787916	0.206272	0.272172	0.951778	0.639202	0.77922	0.383481	1.09881			0.752176	1.16925	0.413856	1.61257	2.47826	0.447565	0.572626	1.17747	0.652314	1.05238
	0.659473	2.14414	0.507086	0.469411	0.677703	1.05419	4.42137	0.510438	0.373843	0.727925			0.600233	3.37093	0.951752	1.7007	1.35629	1.39562	0.596105	0.878557	0.357662	0.767678
	0.304388	2.9946	2.80967	0.49099	0.313394	0.947389	1.13105	0.761326	0.571668	1.16935			0.808859	0.209284	0.9681	0.465409	2.1742	0.247601	3.50709	3.55851	0.342159	0.993808
	0.738698	0.363579	0.582071	0.472587	0.644289	3.75223	0.363055	0.899413	0.296292	0.353064			3.67381	0.211969	0.67793	0.782545	4.8035	0.382495	0.61695	1.29309	0.220522	1.71588
	0.959078	0.2877	2.39391	0.260066	0.4109	3.5112	1.21736	3.9685	0.536545	1.0659			0.694417	0.278898	0.448009	1.47805	0.656213	1.0613	2.76152	0.777255	0.850278	0.740755
	0.80922	0.309359	2.13686	0.34227	0.542531	0.583993	2.80944	0.454648	0.347654	1.07809			0.610519	0.286892	1.05717	1.03839	1.01828	2.09553	2.33719	0.767988	2.89943	1.44535
	0.553089	0.360919	1.99091	0.42053	0.429844	0.270721	0.471997	1.06601	0.398832	1.22951			0.359102	0.919851	1.67431	0.296496	1.39022	0.693774	5.9884	3.14633	2.14936	1.3476
	1.45621	0.399196	2.21163	0.329469	0.199871	0.275289	4.23234	4.46157	0.297335	0.649907			0.526921	0.813048	0.685441	0.485887	1.08571	1.08382	0.777593	2.80992	0.347648	1.23714
	0.626349	0.446861	3.99778	0.345795	0.731501	0.402698	1.58316	0.358545	0.766812	0.709467			0.287947	0.514545	5.25326	0.938333	0.895749	2.10219	0.291254	2.19331	0.421042	1.05152
	0.458678	0.396332	4.99098	0.423491	0.573824	0.776414	1.69821	1.07005	0.306997	0.907938			0.35496	1.36628	0.369762	1.86619	0.684354	0.408519	0.555436	0.517047	0.540168	0.808058
	0.339242	0.865636	1.18842	0.918953	0.690543	0.854117	2.6791	4.41018	0.531435	0.531062			0.372596	0.354807	0.713205	0.949218	0.524611	0.863104	0.780323	3.20504	3.51291	0.898456
	0.959062	0.915489	0.836203	0.470653	1.20558	1.88273	2.94082	4.0901	0.740913	0.604683			0.525292	0.34099	0.738343	0.484492	0.587434	1.20622	1.03941	0.540311	0.58424	1.11684
	0.464335	0.781865	1.61658	0.268634	0.927863	1.38238	5.89434	0.817669	2.81249	0.581701			0.911726	0.610131	2.37632	0.270275	0.483028	0.958686	1.4643	0.634068	0.372037	0.565291
	0.711762	0.59905	1.9452	0.318051	0.577121	0.204371	0.73209	1.2638	0.658869	1.4109			1.10912	0.957149	2.19393	0.876292	1.12301	0.23284	0.922413	1.14215	0.345262	0.958265
	0.326568	5.31066	0.441876	0.310313	0.398796	0.215433	4.51957	0.776631	0.705382	0.971305			0.744988	0.340275	0.430677	0.496602	0.245126	0.354548	0.884963		0.871724	0.880444
	0.360576	1.60704	0.954265	0.698348	0.53504	0.686886	5.71532	0.74137	1.49589	0.599559			0.555945	0.183259	0.514645	0.760323	0.428078	0.709899	1.33523		0.657551	1.0747
	0.455911	0.409453	1.50039	4.38491	1.49601	0.739257	0.526205	0.646676	0.666012	0.962094			0.392601	0.212762	0.503347	0.440402	1.39207	0.445558	0.90129		0.297848	1.24337
	2.60521	1.61634	2.09524	4.72021	1.54461	0.794643	1.25059	1.08024	2.09483	1.02819			0.345652	0.266516	0.422395	1.61433	0.637678	3.4678	0.532553		0.426725	2.58462
	0.310533	1.02292	2.81656	2.90305	0.969883	0.487399	0.471688	1.66665	1.1057	0.821282			1.15536	0.607431	1.27181	0.360513	0.754921	3.78458	0.533099		0.658702	1.01531
	0.310253	0.959041	1.64298	1.92636	0.969335	1.03675	1.39402	2.00555	1.12121	0.852395			0.227145	1.03013	0.819999	0.487185	1.76655	0.480983	0.910169		0.322987	1.12271
	0.413731	1.38305	0.570708	0.361296	0.389815	0.949915	0.397551	0.237478	0.739359	0.988589			0.21996	0.593997	0.405349	2.04215	0.411078	0.373938	5.26731		0.542537	0.739796
	2.20324	0.387941	1.12196	0.858749	1.13577	0.631069	0.840306	0.398963	0.475848	0.959925			0.173849	0.165529	0.633913	3.55189	1.87969	0.318859	0.704442		0.341974	0.870701
	0.597213	0.678633	7.03978	2.41792	1.23145	0.980419	1.85347	0.221273	1.03494	0.6088			0.399259	1.17176	2.34173	0.923726	0.372633	0.453613	0.733406		0.504687	0.949307
	4.7302	0.335491	1.0246	7.7501	2.84103	0.944444	1.05857	0.614859	0.406071	0.931005			0.385671	0.582035	1.63155	0.778472	0.491985	2.40471	1.33578		0.815932	0.379791
	1.6902	0.49066	1.15618	1.02421	1.10052	1.04275	1.3919	0.949719	0.632453	0.906801			0.279988	0.583772	0.139073	1.3432	0.351591	0.97469	0.411846		0.521234	0.581968
	0.502189	0.455722	3.21843	1.93431	5.10647	1.09851	3.72023	0.553742	0.627847	0.932419			0.256789	2.12778	0.487637	1.73432	1.04277	0.542876	0.869133		0.664629	0.437237
	0.489582	0.651794	0.486342	2.90896	0.442094	0.915445	2.17391	0.182703	1.10683	0.570187			0.516371	0.559708	0.391599	3.52409	1.93631	1.00887	1.28083		0.36497	0.563769
	2.37929	0.543187	1.11947	0.314803	0.857758	3.05268	0.723268	0.548993	1.11311	0.581403			0.254763	1.46392	0.43925	2.35966	6.31819	0.612378	0.491058		0.19236	0.350015
	0.663152	0.486054	0.904156	0.619485	0.76258	6.21864	2.90534	2.98072	1.17163	1.16295			0.839298	0.12105	3.97923	2.76239	1.01033	1.66735	0.961183		0.551854	1.35672
	2.46238	0.522573	0.244225	2.2075	1.04783	0.230298	0.419462	1.95168	1.06706	1.69552			0.825215	1.37968	6.5218	1.95369	1.04487	1.75021	0.475166		1.09709	0.984956
	0.288815	0.303457	0.690646	0.404477	6.85015	0.460667	0.805579	0.433159	1.16431	0.812664			1.24785	0.484578	0.165684	6.72427	2.00987	0.320614	3.99989		0.897607	1.12444
	1.031	0.447578	3.39059	0.387809	0.770081	0.396722	1.483	0.342374	1.33681	0.590214			1.28839	0.951193	0.168278	1.21216	4.05358	1.08564	0.706103		0.849903	0.330037
	0.837997	0.514757	0.885686	0.126759	0.68364	0.331927	1.07638	1.26185	0.547276	0.431067			1.87327	0.576933	0.255631	1.09829	3.19533	0.595473	0.886278		0.477667	0.670092
	0.501775	1.17428	0.541298	0.232217	1.01442	0.464752	1.08859	1.21275	2.66498	0.369314			0.334286	0.575997	1.49879	1.33023	1.16321	1.10471	0.779246		0.51845	1.54486
	0.361595	0.539537	0.503197	1.15552	3.55543	1.59553	0.227705	1.24788	4.0248	0.609335			0.559282	0.706579	1.41795	1.37774	1.04696	0.803071	1.23296		0.319009	0.882148
	1.13506	1.51637	0.428964	0.351644	0.265249	0.863966	1.73107	0.219866	1.1807	0.516913			0.363546	0.783582	1.24395	1.64883	0.929349	0.592064	0.411671		0.521038	0.694743
	0.728104	0.325362	0.582406	1.93503	0.608125	0.76671	0.460243	1.21988	0.774884	0.645871			0.292699	0.532048	1.38554	1.38649	0.774746	1.04637	1.17969		0.526881	0.543032
	0.880197	0.334632	0.559684	1.70021	0.351174	0.805196	0.621412	1.02017	1.26461	0.620471			0.223543	0.309127	0.634672	0.875316	1.40496	2.67961	1.16349		0.465428	0.384837
	0.570402	0.411676	0.864499	1.16138	0.851822	1.27069	0.631264	0.697766	0.339481	1.03347			0.314206	0.600776	0.831341	2.45926	1.6151	2.45331	0.747377		0.646483	0.761069
	0.850938	0.317419	0.69391	1.12418	1.03727	1.18095	0.503678	0.529679	3.49589	0.825266			0.423454	0.211908	1.33888	0.508995	1.26006	2.51558	4.1267		0.695221	0.465461
	0.467823	0.42987	0.504747	1.21907	0.332579	0.90772	1.63118	6.41449	0.473465	0.673943			0.45475	0.505987	1.19891	0.579196	7.18201	0.6631	0.982494		0.449212	0.569717
	0.555516	2.53445	0.543306	0.20713	1.17483	10.8318	1.28388	0.823703	0.665674	2.3078			0.377889	0.806261	1.11138	7.02743	1.27182	0.778306	0.297198		0.665521	0.295012
	1.18197	0.689178	0.73383	0.964081	1.77075	3.64802	0.535954	0.532602	0.764044	1.78357			0.568308	0.30438		4.38177	3.72804	0.638401	2.41248		0.790534	0.634775
	1.48813	0.859032	2.00494	0.380645	1.06997	7.33899	0.509958	0.419866	2.98367	1.42837			0.378805	0.529933		0.209005	0.321916	1.01926	0.598916		0.393039	0.311568
	3.41201	0.467169	0.293934	0.835697	7.04842	1.0355	0.778084	0.689943	0.487354	1.5356			1.23032	0.376023		1.06226	0.533257	1.19387	1.76924		1.21533	0.971438
	0.279781	0.246185	0.465691	0.795731	2.30471	0.422922	1.30308	0.95306	0.643482	0.323177			0.473032	0.160497		0.457636	0.765409	0.775731	1.03748		0.398222	0.421015
	1.3232	0.571392	0.335902	1.2413	1.2852	0.967641	1.19326	0.442753	1.55598	8.40898			0.499577	0.7773		0.263683	0.463455	0.484897	0.918061		0.555227	0.919244
	0.217892	0.469598	0.32366	0.480498	0.896197	0.523478	0.542791	0.912575	0.270399	0.379292			0.549483	0.953586		0.868737	0.502417	0.576663	2.12014		0.365218	0.51046
	0.337422	0.51848	0.491228	0.663042	0.598	0.813574	0.573037	0.306983	2.86499	0.590427			0.716766	0.402881		0.872529	1.59424	0.983661	0.706176		0.576921	0.379361
	0.245937	0.476915	0.299844	3.5316	2.98699	7.01116	0.904583	0.25914	0.906165	1.67921			1.21134	0.452868		0.68285	2.87579	0.379523	0.686672		0.380138	1.61604
	0.380131	0.865555	1.9663	0.477748	2.49874	1.34169	0.546493	1.28895	0.942978	0.301747			0.529024	0.695577		0.33246	0.484829	0.686286	1.89749		0.539754	0.861544
	0.204593	2.798	0.403886	0.049041	0.846117	0.663232	0.240217	0.315259	1.3246	0.507099			0.391494	0.373179		0.268745	0.817072	1.14135	0.181745		0.391333	0.700702
	0.4078	1.89408	0.409333	0.970032	1.35676	2.88574	0.266983	0.231587	0.46228	0.786173			0.485327	0.70935		4.01852	0.978321	0.919177	0.935069		0.78719	0.315454
	0.309733	0.932375	0.412322	0.637103	0.902891	0.386611	0.454774	0.839779	0.584246	0.545197			0.286258	0.122815		0.43696	1.96064	5.53851	0.990935		0.496604	0.529362
	0.132029	0.324038	0.641473	0.450176	0.541607	0.955982	1.09107	0.811972	0.568939	0.336577			0.565663	0.346344		0.310364	0.600605	1.30226	2.27896		0.756924	0.442391
	0.356792	0.876494	1.10018	0.540968	0.654389	1.61014	0.242036	0.721548	0.600094	0.385377			0.434149	0.446032		1.29676	0.935456	0.347249	0.346153		0.977164	0.114891
	0.268377	0.447983	1.50748	1.1738	0.640958	1.97826	0.575526	2.08535	0.732831	1.24147			0.66825	0.881583		0.743585	0.971503	0.497742	1.10973		1.35135	0.703526
	0.508324	1.25871	2.22563	0.348472	0.396784	1.123	0.487421	3.00751	1.31076	0.851871			0.388138	1.44405		0.748858	0.804446	0.799189	1.64617		0.460264	0.372299
	0.381311	0.38569	0.634701	0.956114	1.36292	2.71286	1.13744	0.441886	1.09141	0.653306			0.536146	0.519801		0.320205	0.877765	0.376826	1.40028		0.825028	0.348522
	0.340429	0.933723	0.354648	0.144599	1.03733	0.431451	1.62566	0.953498	0.87428	0.474913			0.560705	0.505243		0.538416	1.07243	1.13012	1.28322		0.181143	1.02165
	0.382569	2.18005	2.48254	1.50854	0.675704	0.575168	0.614526	0.581246	0.776577	0.477967			0.626654	0.762505		0.370694	1.05482	1.45665	2.22787		2.25532	0.315993
	0.580191	2.66911	0.743155	0.214967	3.05927	0.544804	3.12626	0.298384	0.591617	0.449164			0.46053	1.07558		0.438801	1.02326	1.82043	1.42758		0.516037	0.80432
	0.532666	0.373063	0.415765	0.284619	0.946226	0.90235	0.637245	0.589758	1.63912	0.656489			0.53198	4.50212		1.631	1.89141	0.804191	1.96954		0.651489	0.543579
	0.229911	0.731336	0.587703	0.269861	0.438658	1.10252	0.978082	0.52301	1.36795	0.393724			0.366996	0.620913		0.990729	1.00895	1.38717	1.87146		0.255335	0.518217
	0.770172	0.387869	1.83995	0.240249	0.524294	0.697239	0.949144	0.853712	0.948103	0.372442			0.473722	0.653842		0.391457	1.69842	0.677007	1.42958		0.372765	0.544242
	0.380823	0.328694	0.214625	0.232155	0.551886	0.845164	0.718516	2.97742	0.285412	0.480759			0.396927	0.407296		0.683136	2.10986	0.807956	2.1965		0.306546	0.972918
	0.607425	0.646235	1.02937	0.26389	0.722713	0.809219	0.827276	0.301213	6.89925	1.19812			0.368199	0.743244		2.04389	0.43791	0.610625	3.03729		0.35449	0.754075
	0.376187	0.651322	0.394907	0.224186	0.888812	1.17679	0.433787	1.0047	0.494993	2.73505			0.446019	0.40103		0.422206	0.805046	0.548377	0.424919		0.876742	0.761548
	0.825632	1.14267	0.396325	0.354911	0.694226	0.608016	1.02043	1.17156	0.584884	0.85885			0.437992	0.385867		2.5812	0.607333	0.639458	0.754629		1.09587	1.03008
	1.25016	0.222305	0.748463	0.353564	0.988287	0.957102	1.08742	0.874859	1.37558	0.673765			0.590909	0.551269		1.14006	1.66153	0.46352	0.447283		0.722281	0.593945
	0.532015	0.32385	0.733734	0.344061	0.430612	1.27107	1.72395	1.25262	1.55106	0.545444			0.498031	2.33868		3.49579	1.1865	0.416985	1.64756		1.34998	0.567201
	0.813432	0.569398	0.910313	0.298274	0.505965	2.99875	2.32858	2.22216	0.5032	0.48158			0.372352	2.45534		1.10315	2.03478	1.0209	1.34783		1.5859	0.518236
	0.765857	0.493212	1.02179	0.911148	0.29677	0.47242	0.602881	8.91666	0.817645	0.444154			0.763928	1.16338		5.35895	1.17849	5.30955	3.0428		1.20412	0.856282
	0.528549	0.356028	0.632169	0.286727	0.529772	1.23036	0.763476	1.27139	0.296441	0.527626			0.595083	3.17868		0.441069	0.574701	1.4412	1.66198		1.59884	1.31937
	0.632127	0.427461	0.81867	0.455901	1.94446	0.594861	1.05184	0.245755	0.406433	0.753752			0.372249	0.414986		1.29973	0.827301	0.808446	0.739317		1.79918	0.566843
	0.744924	0.683684	1.20506	0.576015	1.40455	0.736507	0.323463	0.324646	1.64517	0.309164			0.501637	0.647842		1.15588	1.4966	1.70924	1.12081		0.264197	0.511982
	1.76306	0.406205	1.52019	0.347741	1.03292	0.900609	0.859622	0.612817	0.398335	0.810939			0.531211	0.631477		0.764899	0.542757	1.23777	1.11208		0.514392	0.229147
	0.334928	0.358007	1.10817	0.256432	1.22624	0.311656	1.26834	0.513176	0.434623	0.722047			0.818327	0.440146		0.58553	1.81002	1.68489	4.63753		0.718688	1.05752
	0.400259	1.12417	0.239964	0.439336	0.860879	5.36649	0.536455	0.363582	0.901396	0.836138			0.440083	1.06672		0.965558	1.08577	1.51837	3.32819		0.685432	0.320375
	0.929096	0.396631	0.228364	3.58521	1.28842	1.83469	1.3024	2.95882	0.50208	0.396459			1.05694	0.619238		2.1247	2.87568	0.329999	0.403171		0.418928	0.725899
	0.337422	0.281897	0.334563	0.703619	0.911113	4.32834	0.408802	0.448554	0.715393	0.56647			0.332057	5.07065		0.560052	0.935734	1.54157	1.76705		0.829106	0.770325
	0.405581	0.340071	1.32563	0.914618	0.631148	1.05945	0.214011	0.413491	1.12308	0.585152			1.98588	2.64738		0.427436	1.17787	0.879426	1.7585		0.707187	1.50879
	0.334781	1.10082	0.52719	0.409087	0.859363	1.35821	0.33756	0.588259	0.323678	0.18852			0.278921	1.12136		0.337982	0.369476	0.423954	1.09335		0.541772	1.14393
	0.40194	0.488666	1.18274	1.32193	0.646454	5.39109	0.782478	0.665128	0.497478	0.413824			0.370891	0.464534		0.43156	1.09379	0.646008	4.2877		1.54387	1.20011
	0.472339	0.126939	0.639142	0.830745	3.02046	8.01571	0.303777	0.90479	0.480705	0.305196			0.326381	1.38577		0.480312	2.97408	1.96142	1.10323		1.54521	0.619595
	0.330304	0.518584	1.21741	0.184115	1.09842	4.33714	0.657626	0.624438	0.775457	0.510077			0.428825	1.33511		2.08133	1.40164	1.6047	0.822403		1.8058	0.864222
	3.11512	0.517444	0.375881	0.324491	0.784133	0.551401	0.467462	0.404165	2.02497	0.906144			0.938278	0.324698		3.11591	0.974794	4.91324	1.56358		0.508251	0.833432
	0.421693	2.55303	1.86101	0.86461	6.83687	2.51253	0.20655	0.445899	0.345015	2.04769			0.64865	1.41842		5.06798	1.12413	0.500887	3.48872		0.74999	1.32526
	0.496863	0.390648	1.00448	0.395992	1.90604	0.765918	0.845854	2.62611	0.487649	2.25062			0.484778	0.327403		1.98904	0.648239	0.888294	1.21678		0.492595	0.624213
	2.0786	0.43351	0.972678	0.988524	1.53811	1.11202	0.329238	1.24553	0.456501	0.408898			0.916591	0.248698		2.09798	1.55834	1.40307	4.57068		0.900145	0.40017
	1.23375	1.52268	1.71345	0.62066	0.797928	1.39779	0.35987	1.12361	3.84524	1.21646			0.789988	3.05248		0.485176	0.216822	0.607029	2.00894		2.41187	0.390345
	0.284769	0.200025	1.6364	0.766056	3.11175	0.243299	0.551785	0.433606	0.49941	0.346824			1.20982	0.291613		0.717779	0.359223	0.889155	0.413494		0.082736	0.721597
	0.467137	0.319698	0.636186	0.162858	1.43169	4.82831	0.911517	0.590286	3.83885	0.928051			0.704639	0.742538		0.459247	0.409711	0.513365	0.627127		1.94126	2.69278
	1.60884	0.268695	0.550064	0.544122	2.08625	0.485667	9.63106	0.308442	0.226303	1.17112			0.25696	0.346116		1.2606	0.280847	1.50864	0.338851		1.26149	0.494872
	0.294242	0.798201	0.40619	1.33634	8.00569	0.845881	1.4389	0.623151	0.42668	0.586878			1.69881	0.339936		0.566659	0.90403	0.285166	0.5663		3.84811	0.508654
	0.351108	1.44671	0.32513	0.182282	1.82733	0.62959	1.24279	1.05073	1.49448	0.751453			0.742138	0.791242		3.0851	0.596113	1.10671	0.191147		0.70007	0.63937
	1.00924	0.802808	0.998655	0.269958	0.193432	0.519698	4.45808	0.810356	0.987312	4.01524			0.283652	1.12456		2.21493	1.28042	0.836339	0.393598		0.849726	1.06236
	0.779058	1.18765	0.54989	0.975255	0.658617	5.16502	4.09603	0.438566	2.94785	1.4609			0.973642	0.794783		1.43462	0.644148	2.91311	0.68672		1.22395	1.05981
	0.95867	1.96629	0.328361	0.521344	1.32921	0.95429	0.476481	0.378237	0.236825	0.410431			0.410221	2.30159		0.815722	1.0488	2.69688	0.469923		1.16853	1.61841
	0.122969	0.882163	2.33034	1.58514	0.705308	3.68868	0.975534	0.568196	0.830896	3.67538			0.342662	1.00958		0.79592	0.885127	0.726546	1.1805		0.682491
	1.69191	1.44809	0.804675	0.798416	0.346385	0.625639	0.205221	0.687732	1.91759	0.600608			0.556094	2.90963		0.286096	0.226419	1.10608	0.954313		1.62303
	0.484786	0.69344	0.815481	0.945588	1.20822	0.259519	0.985185	1.61358	0.506412	0.819559			0.446671	0.911432		1.60627	0.479379	0.876069	0.78196		1.5302
	0.564715	0.524967	2.53507	0.186822	2.66703	2.66031	0.825588	1.64873	3.4543	1.30878			0.429851	0.556258		0.440092	0.500064		0.594644		0.452309
	0.316806	0.820792	0.149262	0.792505	0.424488	1.21531	0.512149	0.417193	0.387437	1.06357			0.548821	0.412271		0.396298	0.392939		0.565461		0.665311
	0.310412	2.04704	0.297836	0.375092	0.910967	1.00683	0.607014	0.528785	0.525516	0.89859			0.390109	0.6292		0.506271	0.438176		1.10551		0.900111
	0.250953	0.583606	0.532594	0.501708	2.18649	1.06786	0.885354	0.543269	0.82745	0.848053			1.24836	0.986372		0.960976	1.02846		0.876089		0.538418
	0.301759	0.673671	0.451869	4.40976	0.520428	0.797467	1.5294	0.707719	0.474306	0.439369			0.70036	0.59802		0.808517	0.443226		0.610464		1.73933
	0.295489	0.735665	0.429442	0.643487	3.59428	2.26262	1.26841	0.536578	0.633606	0.529831			0.760922	1.19638		0.521673	0.765359		0.957652		1.23682
	0.468144	0.576711	0.949431	7.55235	1.71256	1.02183	3.27406	0.421237	1.45365	1.00406			0.605382	0.579994		0.545921	1.69333		1.40426		2.18956
	0.276679	0.571139	0.362539	1.08688	1.70894	3.57547	1.95171	2.02566	1.4398	0.411854			0.325427	0.856473		0.134771	0.678532		0.728135		1.16197
	0.305096	0.37982	0.364548	2.00131	0.965313	0.690541	2.52792	0.869242	0.627125	2.07462			0.467923	0.170894		0.708779	1.17133		1.27182		4.02242
	0.36834	1.19695	0.091818	1.10766	1.15291	6.0662	2.39719	3.52999	0.682233	0.789025			1.00958	0.398532		0.33306	0.529749		0.388483		1.56655
	0.496189	3.84257	0.578542	0.312315	2.84683	0.509299	6.33305	0.480096	0.674854	1.5435			0.723914	0.831254		0.37689	2.75239		2.43939		3.00661
	0.386473	1.97147	1.72007	1.50666	0.175189	0.704163	0.316051		0.304599	1.21101			0.261207	0.813478		0.930621	0.733167		1.64485		0.445499
	0.237802	1.06913	0.700768	0.739922	1.22776	1.62209	0.385984		0.696146	0.883098			0.894985	2.24298		1.12358	0.713262		3.26598		0.869105
	0.354691	1.66346	3.22104	0.548699	0.884249	0.683547	0.419262		0.374451	0.597926			0.747209	1.93998		0.875035	0.614922		0.437105		1.04705
	0.31713	3.16555	4.73438	2.79371	0.650551	0.712923	0.801104		0.624896	1.35307			0.257588	1.29565		0.30509	1.02912		0.53681		9.69618
	0.595337	1.66591	1.25304	0.524323	0.519027	1.5226	0.297238		0.263163	1.13802			0.483999	1.2245		1.13892	2.86232		0.812075		0.90169
	0.554168	0.743114	1.54636	0.229948	0.820415	2.05	0.552003		0.557113	1.64868			0.345717	0.884481		0.650226	6.63187		1.12092		0.790639
	0.875822	1.64804	0.406368	0.227478	0.716284	6.08162	0.560725		0.604705	0.74784			0.324422	0.510402		0.279308	2.02771		0.669301		8.44486
	0.387351	4.56303	0.274206	0.278137	0.712351	2.46605	1.2148		0.695124	0.92158			0.255732	0.499721		1.70749	1.18843		1.28408		1.68265
	0.684006	0.402786	0.308208	0.254042	1.42921	3.27135	0.337577		0.235326	0.39379			0.474412	3.01477		0.842319	0.529852		4.08375		0.562902
	2.8499	1.01545	3.61209	0.274471	0.797982	1.22559	1.88996		1.42616	0.551437			0.563003	0.95122		0.170808	0.73976		0.6755		0.890966
	0.868989	3.02877		0.408264	3.56545	2.95397	0.650186		0.485786	0.461877			0.336146	0.378651		0.574926	1.86095		0.83971		0.798214
	0.633046	0.430824		0.651839	0.613376	1.04036	1.02551		0.818475	0.837994			0.663997	3.6267		0.813921	1.45216		0.937837		0.973734
	0.693047	0.960542		1.09676	0.417247	1.97418	0.67251		1.02609	0.546401			0.377291	0.232021		0.918099	1.98457		0.648387		1.45133
	0.575186	0.873126		0.257761	0.767062	1.06254	5.70687		0.36813	0.470242			0.427771	0.795509		1.17192	2.54865		1.80817		0.942878
	0.335814	0.702158		0.602175	1.05888	0.700659	0.723696		0.916815	0.511303			0.580306	0.301556		0.807845	1.06434		0.908766		0.90646
	0.303466	1.13291		1.06192	1.97058	0.417218	0.464257		0.588343	0.834546			2.59584	0.395562		0.512716	0.847379		0.882105		2.29282
	0.564505	3.69619		0.338963	0.852213	0.482	2.54465		0.505425	0.639006			0.436011	0.280835		0.745259	0.398248		1.16733		0.697843
	0.477582	1.50649		1.503	9.44612	0.229313	0.652377		0.672787	0.88673			0.395744	0.347578		1.17616	0.335268		1.44158		0.740834
	0.258135	1.03741		3.37404	4.16927	0.280565	0.620202		1.13897	0.887426			0.437814	0.312925		1.99535	0.633032		1.11721		2.6723
	0.416721	2.40036		0.703381	1.86571	0.471343	8.8577		0.901694	1.166			0.40907	0.604279		0.478144	0.842555		1.2526		1.28009
	0.912761	1.18711		0.907055	1.32059	1.13089	5.80079		0.613612	0.709458			0.529723	0.835913		1.0964	2.09814		1.07549		1.17857
	0.742642	1.69979		2.34066	0.220988	0.735726	0.723345		1.00763	0.439442			0.435113	0.278129		0.358608	0.648887		3.01965		0.865579
	0.496081	0.759879		0.471232	0.738008	1.64587	0.652734		0.600577	0.631082			1.63213	0.214927		2.03163	1.32706		0.786906		1.0945
	0.853949	0.565741		0.286727	0.422782	0.686026	0.304475		1.14761	1.0191			0.298972	0.364398		1.72016	2.4122		1.25842		0.732273
	0.335737	0.625036		0.494595	5.01916	1.96674	0.423326		0.55107	0.492172			0.313203	0.645977		1.24863	0.969804		1.25125		0.642664
	0.916871	0.493387		0.602238	2.25282	1.32892	0.271845		1.15655	0.831672			0.460442	0.712056		0.815072	0.962605		1.23569		0.272954
	4.62892	3.32067		0.65051	1.57781	0.410047	1.02015		1.05059	0.939948			0.546817	0.34204		0.644396	1.10047		0.7071		0.269209
	0.948611	0.251884		1.82996	1.95772	2.06744	0.226801		0.593329	0.568308			0.323985	0.412464		1.45364	0.769099		2.10648		0.47351
	0.415648	0.535948		0.738246	0.319525	0.354666	0.864269		0.684977	0.951796			0.500193	0.198887		1.73134			0.899652		0.73494
	0.414696	1.84551		0.362862	1.37361	0.421699	0.419042		0.789622	0.714588			0.451765	0.519009		1.70031			1.12819		0.199753
	0.571076	0.594558		0.354271	1.25867	1.38273	0.199438		0.556755	0.788514			0.375575	0.735574		0.484492			0.537433		0.572785
	0.326838	1.3055		0.848816	1.35686	1.59054	0.548433		0.808643	1.43028			0.437673	2.32347		1.35065			1.97892		1.25903
	0.411419	0.381977		1.33055	0.327523	7.25991	0.811578		0.808937	0.811966			0.525991	0.749653		1.67544			0.865558		0.486231
	0.398338	0.318903		0.573672	2.12552	1.32861	0.737999		1.67354	0.480005				0.151281		0.184382			0.834235		0.619562
	0.430506	0.451614		0.870187	5.34326	3.06896	1.01547		0.636576	1.38059				0.288937		1.37425			6.06683		0.455364
	0.380657	0.245434		0.263111	1.38013	1.47869	0.901024		0.73614	0.547602				0.849379		0.714521			1.27899		0.701343
	0.43481	0.448775		0.186996	0.685869	1.07167	1.2798		0.636924	3.16678				0.421454		0.513781			0.315309		0.420604
	0.398637	0.606955		0.599488	0.446533	1.86113	2.8969		1.04975	1.0145				1.34268		0.641014			0.355544		0.132377
	0.456997	0.606914		0.423404	1.71318	1.4713	1.1589		0.702539	1.48555				0.885429		0.640619			0.294144		0.350035
	0.573881	0.586313		0.518212	0.361208	1.11362	1.75329		0.37322	1.13169				0.268633		1.05585			0.578431		0.398563
	1.04703	0.284181		0.12848	1.17778	1.66589	0.270987		1.79157	2.22587				1.2467		0.703451			1.27698		0.372492
	0.569827	0.395207		0.459634	0.897995	0.540295	1.02608		0.483218	1.02077				1.3333		1.12551			0.974987		0.310364
	0.310118	4.47255		0.253388	3.3639	1.17816	0.547053		1.50605	1.42341				0.777565		0.699721			1.22292		0.278437
	1.04637	0.624865		0.383566	1.64137	1.94116	0.992372		0.68585	1.34014				0.437915		2.89508			1.86798		0.392357
	0.454441	0.447863		0.494204	3.57237	4.26925	0.435284		0.699521	1.2287				0.372629		0.223563			0.506659		0.257019
	0.389401	1.74627		0.503322	4.60122	1.69451	0.146751		0.529008	0.549467				0.723734		0.675687			0.242712		4.01246
	0.751364	2.47348		0.48869	0.876939	0.882734	0.961968		1.04307	0.339298				0.499864		0.333998			0.761364		0.477737
	0.467836	0.468637		1.49909	0.570853	4.05624	0.236431		4.83176	0.822				0.595564		1.24842			1.16572		0.417496
	0.445941	0.547761		0.932362	1.67974	0.888338	0.421335		1.05037	0.752408				0.392485		0.40988			0.73178		0.428263
	0.242342	0.453761		0.934981	1.77572	1.94557	0.625251		2.33794	0.684332				0.378089		0.861048			1.58817		0.450431
	0.23124	0.600859		0.649144	2.33842	3.41058	2.05151		0.549363	1.13112				0.374447		0.456715			1.69561		1.76354
	0.3935	0.350559		0.711384	1.69482	1.04642	0.415104		1.34935	1.30511				0.708032		0.376187			0.607313		0.341708
	0.417667	2.06707		2.12798	1.04005	1.72523	0.507317		0.841233	0.256177				0.755838		0.72857			1.20262		0.385914
	0.599511	0.467597		1.01717	1.34113	1.67644	0.36607		0.483089	0.594593				0.944598		1.68031			0.501659		0.287665
	0.595528	0.367119		1.67745	1.46743	0.914362	1.36032		0.563372	0.29964				0.408191		0.276867			1.34994		2.90598
	0.855747	3.8834		2.2778	1.00372	1.72428	0.476557		0.897959	0.355035				0.729162		0.265891			1.31738		0.455125
	0.497376	0.469487		1.12125	8.20086	1.27486	1.50588		6.53305	0.425343				0.33047		0.564281			0.235777		0.319123
	0.527255	0.40176		0.989961	4.1802	1.64726	1.27673		1.59564	0.616391				0.718963		0.465322			2.48964		1.05163
	0.738891	0.275981		0.638045	0.672698	0.269157	1.03461		0.45542	0.962069				0.283588		0.475068			3.5812		1.39162
	0.695994	0.277424		0.794603	2.87764	2.00246	0.589635		0.648974	0.762586				0.326529		0.585961			2.80739		1.55709
	0.772105	0.250393		1.14204	0.251151	1.40523	0.635466		0.742519	0.757259				0.260071		0.441619			0.215744		1.31691
	1.9575	0.708026		1.39173	0.335039	0.949308	0.356048		1.02582	0.425502				5.25316		0.844565			0.593244		0.48281
	1.10025	1.0715		0.789279	0.90922	0.887053	1.65289		0.831022	0.950537				0.751931		0.334694			1.23236		1.03141
	1.00478	0.478082		0.826854	8.32521	0.638223	2.00626		1.76159	0.590685				0.934379		0.278136			0.9855		6.05841
	0.430621	0.730434		0.553613	2.82677	0.312603	2.04389		0.741559	0.436815				0.582307		0.800648			1.13338		0.935836
	0.56406	0.298328		0.554681	0.501212	1.13953	8.86983		0.600483	0.97144				0.393869		0.430263			0.643533		0.191825
	0.39145	0.306096		0.995004	0.876533	1.36739	0.281709		0.958372	1.42769				0.701304		0.392125			0.603425		0.908334
	0.502452	0.342968		1.50465	1.39507	3.26023	0.472449		0.658205	0.913081				1.06638		0.29362			0.280467		4.91594
	0.411262	0.514488		3.25517	0.520556	1.26994	0.175489		0.412345	1.55322				0.664238		0.456112			1.85065		1.20101
	0.310819	0.380034		0.55837	1.54179	1.26447	0.508854		0.319513	1.2221				0.257317		1.98039			1.48008		1.90093
	0.676447	0.364718		1.1996	2.59227	1.75199	0.507597		0.516148	1.1667				0.467489		0.473105			0.415417		0.116593
	0.424583	0.506189		1.74154	0.608	0.646964	0.426324		2.49602	1.47659				1.62247		0.928397			0.568639		0.493567
	0.364052	0.461597		0.835983	0.303765	1.30613	0.418295		1.30118	1.45161				1.42988		0.68367			1.14726		0.217849
	0.273752	0.3986		0.654925	0.37501	1.47437	0.487686		0.252691	1.54243				0.961276		0.789485			1.10836		0.836789
	0.58125	0.336557		8.00832	1.48667	0.893286	1.05655		0.480834	0.279351				0.913995		1.00209			1.087		0.550748
	0.350568	0.498354		2.16665	0.523413	1.46386	2.02183		0.703868	0.743242				0.192316		0.900915			1.49435		0.445329
	0.763661	0.303115		0.403034	0.619696	0.575576	0.251718		0.446987	0.721532				0.834388		0.682171			1.05939		0.422429
	0.416059	0.268695		1.09588	1.61383	0.997668	1.59773		2.67256	0.38511				1.17526		1.74187			1.93796		0.620047
	1.13794	0.45427		0.67407	1.37047	1.07094	0.914866		1.11528	0.527772				0.676738		1.23546			0.811829		0.53794
	0.568942	0.5087		0.877363	0.953902	4.29116	3.46392		0.5292	0.415089				0.585097		0.826596			1.65599		0.533485
	0.701407	0.339481		1.22777	1.18221	2.04429	2.29844		0.644119	0.333312				0.384439		1.32207			1.00814		1.20476
	0.730531	0.332561		1.94943	4.05114	3.55027	0.622453		0.403482	0.391188				1.24802		0.24756			1.28937		0.526468
	0.37225	0.849965		6.3059	0.423362	0.634665	0.027261		1.64207	0.49429				0.574985		1.7702			1.44912		0.391403
	0.400457	0.252643		1.78615	0.310569	0.178549	1.02792		2.86016	0.376665				0.291373		0.499678			0.815897		0.622171
	3.2047	0.612727		1.03615	0.325151	1.06213	0.311081		1.42443	0.367243				0.24452		0.365724			3.09785		0.605362
	0.68011	1.04942		0.307077	0.433737	1.38491	0.46522		0.619358	0.792279				0.570889		0.730694			2.20868		0.399287
	0.252458	0.699348		0.215718	0.408297	3.77803	0.687615		0.356306	0.938471				0.591818		0.451447			0.223256		1.60623
	0.724066	0.594296		0.753778	0.315608	1.02648	2.0124		0.262311	0.449295				0.304646		0.287121			0.840823		2.8762
	0.307017	1.96753		1.18078	0.183948	0.255464	1.93907		0.711369	0.9173				0.254952		0.333265					0.918075
	0.245398	0.289139		0.76496	0.252973	1.08123	1.21918		0.35985	0.487023				0.44589		0.48127					1.31536
	0.336546	0.363253		0.934981	0.4224	0.318719	0.419128		0.458402	0.621301				2.04278		1.46963					3.81286
	0.363692	0.300465		0.398686	0.199191	0.189459	0.377128		1.74397	1.12192				0.202794		1.20111					1.07527
	0.757707	0.353131		1.30331	0.456638	1.32841	0.486621		0.456664	1.06179				0.280509		0.317877					1.11196
	0.332249	0.22225		0.308387	0.728064	0.206889	1.414		0.318404	1.46517				1.12417		0.545565					1.27259
	0.37601	0.386753		0.33134	0.427501	1.3522	1.69918		1.174	0.522043				0.408354		0.324925					1.71394
	0.426345	0.534414		0.864072	0.289957	0.500888	1.35326		0.860128	1.70476				0.422344		0.500193					1.03284
	0.571561	0.404966		0.362888	0.563291	0.619159	0.570309		1.30627	0.823924				1.00019		0.46623					0.556194
	0.267511	0.44792		0.99659	0.54882	0.764356	0.643126		0.808645	0.597746				0.349667		0.244883					0.781204
	0.351827	0.28146		0.520918	1.54517	1.75858	0.918994		1.13692	0.937439				0.518752		0.339076					0.569364
	0.388625	0.370417		0.877489	0.463904	1.58922	0.357704		0.720759	0.637552				0.541068		0.958164					13.2786
	0.507046	0.309654		0.931838	0.478266	0.81189	1.24802		0.86383	1.21937				1.10384		1.06009					0.367739
	0.382569	0.289414		0.251723	2.65783	0.45752	0.5135		0.626291	1.59287				0.259901		0.448595					0.525582
	0.353265	0.886722		0.272182	1.18448	0.482046	1.26704		1.81172	1.3202				2.09345		1.38817					0.553767
	0.421078	0.621649		0.149086	0.346701	1.42072	3.34211		1.22958	9.67159				0.333225		1.43504					0.271606
	0.868177	0.981942		0.467133	0.810265	0.590169	3.46394		0.637883	0.650843				0.473565		0.944379					0.450025
	0.33304	0.455898		0.212662	1.85241	0.618919	0.424128		1.37937	1.78853				1.78215		0.911116					0.370499
	0.279646	0.450769		1.66002	0.853085	1.59969	0.114649		0.679885	0.716502				1.0997		0.45412					0.582527
	1.03207	2.62269		0.388868	0.471267	1.76673	1.20148		2.16293	1.20408				0.590651		0.398688					0.250315
	0.761389	2.27591		0.274994	1.08371	1.18235	1.13043		1.27477	0.338467				1.83637		0.956683					1.6223
	1.01705	0.958444		0.788684	3.9937	1.44504	1.24432		0.243532	0.263293				0.470824		1.14516					1.12928
	0.535129	0.356683		0.586857	2.1908	0.244463			1.54716	0.401291				0.701945		0.17696					0.620255
	0.51307	1.16037		0.375878	1.42708	1.31789			1.14339	0.594298				0.494452		0.904183					0.882033
	0.667249	0.300079		0.911672	9.362	0.721783			1.00826	0.67144				1.92432		3.14209					0.834877
	0.281533	0.391958		0.733616	0.486311	1.29122			1.41385	1.1497				0.372548		0.369967					0.376199
	0.202293	0.612755		0.310918	0.519684	2.26591			1.62002	0.846473				0.458849		1.19646					0.887392
	0.513448	0.814172		2.18205	0.714251	1.54493			1.60157	1.47633				0.495819		1.12019					0.597184
	0.66608	0.339425		0.629126	0.473724	1.29318			0.755847	0.471098				0.555746		4.7072					0.681132
	0.291242	0.222128		1.77591	0.61572	6.84371			0.806606	1.59868				0.65794		0.519617					0.768486
	0.472818	0.340784		0.638886	0.231292	0.655841			0.244443	0.924085				1.05251		0.267023					0.829994
	0.712925	0.304027		0.487322	0.518417	1.12562			0.730297	0.626977				0.590803		1.03344					0.66443
	0.73089	0.358355		0.782909	0.888948	10.8107			0.421837	0.380683						0.875031					1.44193
	0.179368	0.736397		0.425587	0.882211	2.23308			0.81692	0.719595						0.754584					0.799823
	0.651698	0.262955		0.863188	1.12064	1.96493			2.68419	0.736063						2.18699					0.799259
	0.927015	0.334857		0.740085	1.92925	2.43229			0.33552	0.345808						1.33153					0.729728
	0.969557	0.647867		4.14883	2.95121	0.886587			0.301658	0.725178						0.950228					0.873346
	1.12756	0.506668		0.82315	2.17805	1.53234			0.868637							2.40983					1.06944
	0.554411	0.247182		1.38944	2.71805	0.824556			0.567631							0.235157					0.344137
	0.424538	0.469442		0.349707	0.67148	1.5753			0.711966							0.207333					0.714947
	1.09841	0.75038		0.320191	0.69538	1.5656			0.537678							0.568182					0.813826
	1.15597	0.558815		0.551077	0.928156	1.40312			1.29743							2.8564					1.47853
	1.11377	0.718625		0.250441	0.620368	0.638224			0.39913							2.44057					1.04742
	1.19123	0.837843		0.801423	0.482081	0.647128			0.827472												1.19464
	2.87104	1.11773		0.30297	0.32772	0.41781			0.771035												3.86916
	1.50827	0.685728		0.901616	1.28513	0.27166			0.693887												0.568232
	1.1928	1.55849		1.43851	1.23839	1.13632			0.553357												0.738645
	1.90884	5.45254		0.981337	0.833167	2.18092			0.539705												0.93634
	0.684717	0.849715		5.24344	0.411165				0.474172												0.519081
	2.08225	0.295408		1.05489	0.543425				0.443712												1.11211
	0.889365	0.45238		1.15103	0.292501				1.67982												9.45478
	0.584047	0.420163		1.16305	0.575976				0.93968												0.67663
	0.442633	0.353891		3.00742	0.466715				6.25221												0.590468
	0.628023	1.28439		4.29975	0.394058				2.50077												0.290688
	1.48694	1.22919		0.608306	0.541561				0.412871												0.859359
	0.810678	0.635601		2.765	0.621688				0.54821												0.59364
	0.894339	2.62467		1.27841	0.815505				0.839494												0.484179
	0.657681	0.389844		0.999408	0.838089				4.01327												0.547506
	1.1728	0.422845		0.597995	4.26936				1.79057												0.318086
	0.934954	0.994117		0.394469	4.04017				1.26448												0.886622
	2.95525	2.95978		0.388659	0.903573				2.22021
	0.231424	0.758889		0.292	1.07802				0.52116
	0.413671	1.54208		0.520263	1.14295				0.660116
	0.294343	1.70466		0.276936	0.558269				1.25256
	0.593989	0.740628		0.276397	0.713448				0.633839
	0.354344	1.44775		1.09633	7.4558				0.663304
	0.793903	1.55795		0.409172	0.676011				5.15164
	0.560235	4.1236		0.217578	1.14341				0.373154
	0.847738	1.4297		0.436499	0.802015				0.599775
	0.340085	2.84751		0.635383	1.02384				0.924149
	0.347434	1.14766		1.36548	1.32067				0.385418
	1.23717	0.362344		0.743832	1.19284				1.16805
	0.231016	0.560926		0.265828	1.27485				0.388041
	0.193497	0.7291		0.460838	2.47748				0.210147
	0.990464	0.355877		0.37552	5.38094				0.403983
	1.51392	0.554415		0.348381	0.617833				0.521119
	2.20916	0.344355		0.318446	1.65356				0.547276
	0.328601	0.780375		0.308413	0.471891				0.248301
	0.277408	2.09367		0.347033	1.79769				0.236378
	0.582663	2.1259		0.419476					0.173781
	0.654096	1.0637		0.156616					0.223901
	0.415523	3.08557		0.352374					0.383149
	0.269745	0.942543		0.273685					0.700121
	0.436984	0.314855		0.823237					0.321416
	0.525112	0.25234		0.600151					0.575445
	0.457492	0.271715		0.431261					0.428001
	0.568083	0.315191		0.470424					0.370067
	0.353864	0.40119		2.25604					0.574592
	1.19633	0.575692		1.75302					0.437582
	0.296571	0.352181		1.13248					0.338868
	0.450885	0.334922		0.315327					0.215453
	0.275356	0.922797		0.904601					0.252706
	0.357598	1.02475		0.90531					0.409227
	1.30816	1.37531		0.992512					0.621068
	0.29489	1.17149		7.99693					0.459896
	0.734893	1.23862		0.446456					0.820914
	0.391558	0.818565		0.511153					0.448115
	0.500538	2.58847		1.01131					0.495197
	0.720452	1.0437		1.15881					0.395255
	0.604575	1.20336		4.38331					0.927925
	1.1175	0.726832		1.51358					0.733958
	0.392945	0.51904		1.23418					0.334248
	1.12165	0.670359		0.989671					1.19029
	0.440098	0.483584		1.49597					1.24534
	0.611068	0.302745		0.731228					0.192045
	1.73612	0.144178		0.506921					0.241445
	1.43594	0.26898		0.533402					1.25373
	0.232072	0.347459		1.20729					0.852511
	0.943736	0.489236		1.58343					1.52592
	0.483785	0.67718		0.63982					0.480506
	0.737057	0.344061		0.729183					0.63044
	1.09377	0.344126		1.04163					1.11852
	0.727999	0.524608		0.62512					0.706621
	0.287466	3.91082		8.05857					0.362551
	1.07773	0.581379		0.77073					0.599305
	1.31496	1.38817		0.250147					2.08783
	0.925529	0.835868		0.280494					1.2784
	0.614793	0.520743		0.474113					0.632279
	0.893444	0.80621		0.418166					1.20685
	0.818555	0.555626		0.355521					0.993828
	0.557101	0.783294		0.384807					0.77346
	0.32423	0.527289		0.343462					11.1378
	0.294154	0.762001		0.52277					0.322642
	0.475319	0.698453		0.577902					1.68477
	0.380315	0.502697		0.516548					0.85196
	0.783116	0.519296		0.569107					0.721057
	0.393029	0.935845		0.334184					0.794197
	0.669316	2.11106		0.840069					0.817099
	0.940995	0.856708		0.387458					0.970983
	1.03814	0.941885		0.909493					0.544057
	0.239848	1.14658		1.50042					0.813419
	0.43681	0.875324		2.81823					0.825653
	0.996594	0.260669		0.479319					1.58276
		0.505891		0.692183					0.618859
		0.483501		0.674092					0.977323
		0.488562		0.624159					1.1463
		0.543465		0.969025					0.812933
		0.787101		0.32912					2.15877
		0.66033		0.451652					1.59455
		0.280377		0.436324					0.863563
		0.706756		1.21275					2.66073
		0.573374		2.80584					1.80772
		0.656956		0.43726					2.30167
		0.459659		0.265522					0.489491
		0.307731		0.939909					0.451213
		0.59684		1.00881					0.227866
		1.0265		0.697798					0.601892
		1.21708							0.389609
		1.03666							0.419725
		1.86906							0.45613
		1.81459							0.684294
		1.05267							0.480864
		1.11668							0.330577
		0.552883							0.940231
		0.750408							0.107607
		0.974482							0.266931
		0.474419							0.334446
		0.52234							0.360039
		0.768616							0.511904
		0.284024							0.433856
		1.02951							0.449528
		0.419173							0.555352
		0.601785							0.332658
		0.285988							0.505644
		0.295971							0.654664
		0.365003							0.330846
		0.429114							0.973098
		0.355756							0.575541
		1.12174							0.711518
		0.776587							0.423215
		1.41026							0.854593
		0.756265							2.77519
		1.22238							1.07644
		1.20015							0.311814
		0.199455							3.32307
		1.02467							1.33097
		0.905396							0.753254
		0.42163							0.238092
		1.18627							0.993378
		1.23844							6.40183
		0.665032							0.50076
		0.366855							0.472967
		0.352434							0.624812
		0.266253							0.299929
		0.262996							0.419676
		0.285848							1.02716
		0.168682							0.733925
		0.819433							2.03121
		2.4345							1.34591
		0.434121							1.35476
		0.47994							0.709838
		0.600551							2.84916
		1.48057							1.3886
		1.68964							0.463407
		0.35902							2.74618
		0.626154							0.359372
		7.20404							0.257954
		0.224693							0.63793
		0.88536							0.995112
		0.378965							0.28884
		0.288193							1.19352
		0.157361							0.216641
		0.756806							1.1734
		0.283641							0.65019
		0.723575							1.13435
		0.245995							4.87258
		1.6064							1.4643
		0.512509							1.56377
		1.20802							1.34358
		0.485206							0.648683
		0.755254							0.731788
		0.868241							1.01809
		0.58241							0.785564
		1.65238							0.799118
		1.29233							0.238539
		1.37104							0.512699

## Sheet: Fig.3b
Plot
	No light					0.01 mW mm-2
	log ([MCH]left/[MCH]right)	Mean	SEM			log ([MCH]left/[MCH]right)	Mean	SEM
	-1	0.8948	0.022			-1	0.9118	0.0323
	-0.39794	0.7646	0.0277			-0.39794	0.8099	0.0304
	-0.30103	0.7346	0.0276			-0.30103	0.72	0.0437
	-0.154902	0.6384	0.0282			-0.154902	0.6585	0.0297
	-0.0457575	0.6137	0.0312			-0.0457575	0.5425	0.0311
	0.0457575	0.4607	0.0309			0.0457575	0.5092	0.0307
	0.154902	0.3661	0.0336			0.154902	0.371	0.0295
	0.30103	0.2721	0.0371			0.30103	0.3132	0.0446
	0.39794	0.1808	0.0227			0.39794	0.2205	0.0297
	1	0.0976	0.0219			1	0.1359	0.0308
Raw data
	No light												0.01 mW mm-2
	10vs100	40vs100	50vs100	70vs100	90vs100	100vs90	100vs70	100vs50	100vs40	100vs10			10vs100	40vs100	50vs100	70vs100	90vs100	100vs90	100vs70	100vs50	100vs40	100vs10
	1	0.5	0.5	0.666667	0.833333	0.625	0.25	1	1	1			1	1	0.666667	1	0.25	0.5	1	0.916667	0.777778	1
	1	1	0.5	1	0.8	0.571429	0.461538	0.857143	0.333333	0.75			1	1	1	1	0.5	0.666667	1	1	0.785714	0.875
	1	0.333333	0.75	0.666667	0.666667	1	1	1	0	0.875			1	0.666667	0.666667	0.8	0.75	0.4	0.5	0.75	1	1
	0.333333	1	0.7	1	0.5	0.75	0.75	0.625	0.5	1			1	0.625	0.5	0.5	1	0.7	0.5	0.75	0.923077	1
	1	1	0.285714	1	0.5	1	0.75	0.6	0.875	1			0.142857	0.333333	0.933333	0.285714	0.4	0.5	1	1	1	1
	1	0.7	0.666667	0.75	1	1	1	0.5	1	1			1	0.684211	0.333333	0.727273	0.785714	0.333333	0.222222	0.5	0.6	1
	0.75	1	0.833333	0.5	0.75	1	1	0.25	0.8	0.833333			1	0.777778	1	0.5	0.75	0.5	0.4	0.666667	0.777778	0.5
	0.875	0.714286	0.666667	0	0.333333	0.333333	0	0.555556	0.875	1			1	1	0.333333	0.75	0.5	0.6	0.5	0.5	1	0.333333
	0.714286	0.666667	1	0.8	0.5	0.555556	0.285714	0.333333	1	0.857143			0.916667	0.857143	0.333333	0.375	0.5	1	1	0.125	0.625	0.916667
	1	0.75	1	0.5	0.666667	0.666667	0.8	0.666667	0.5	0.714286			1	1	0.545455	1	1	0	1	0.5	1	1
	1	0	0.6	0.8	0.5	0.833333	0.75	0.75	0.888889	1			1	0.625	0.75	1	0.4	0.285714	0.6	0.571429	0.727273	1
	1	1	0.6	0.75	0.666667	0.833333	0.666667	1	0.8	1			0.888889	0.875	0.666667	0.888889	0.571429	0.714286	0.666667	1	0.666667	0.6
	1	0.75	0.777778	0.5	0.75	0.4	1	0.6	1	0.7			1	0.928571	0.818182	0.25	0.666667	0.142857	0.333333	0.333333	0.714286	0.875
	1	0.909091	0.875	0.666667	0.333333	0.5	0.75	0.5	1	0.666667			0.75	1	1	0.75	0.6	1	0.5	0.8	0.555556	1
	1	1	0.833333	0.5	0	0.333333	1	0.666667	1	0.428571			0.866667	1	0.666667	1	0.888889	0	0.666667	0.5	1	1
	1	1	0.777778	0.6	0	0.571429	0.8	1	1	0.933333			0.6	0.857143	0.833333	1	0.5	1	0.75	1	0.25	1
	1	0.666667	1	0.6	0.4	0.666667	0.25	0.25	1	1			1	1	0.888889	0.428571	0	0.5	0.666667	0.875	0.5	0.8
	1	0.333333	0.8	0.2	1	1	0.666667	0.714286	1	0.75			1	0.857143	0.888889	0.25	0.5	0.6	0.555556	0.666667	0.5	1
	1	0.75	1	0	1	0.833333	1	1	1	0.833333			1	1	0	0.666667	0.333333	0.333333	1	0	0.75	0.7
	1	0.777778	1	0.8	1	0.333333	0	0.75	1	0.833333			0.5	0.7	0.818182	0.5	0.6	0.5	0.5	0.9	0.666667	0.555556
	0.833333	0.666667	0.5	0.8	0.777778	0.666667	0.666667	0.636364	0.5	1			1	1	1	0.5	0.4	0.5	0.888889	0.857143	0.75	0.8
	0.666667	1	0.75	0.545455	0.714286	0.333333	0.714286	0.8	0.888889	1			1	1	1	0.75	0	0.5	0.333333	0.6	0.833333	0.909091
	1	1	0.833333	0.75	0.6	0.375	0	1	1	1			1	0.875	1	0.875	0.375	0.333333	0.5	0.571429	0.5	0.9
	1	1	0.571429	0.5	0.714286	0.166667	1	0.9	1	1			1	1	0.4	0.666667	0.5	0.5	0.75	0.444444	1	1
	1	1	0.666667	1	1	0.5	0	0.6	0.5	1			0.571429	0.875	0.5	0.909091	0.833333	0.625	1	0.714286	1	0.6
	0.857143	0.888889	0.692308	0.5	1	0	1	0	0.75	1			1	1	0.8	0.8	0.333333	0.5	0.333333	0.666667	1	0.666667
	1	0.428571	0.666667	1	0.333333	0.923077	0.6	0.5	0.555556	1			1	0.7	1	0.75	0.333333	0.5	0	1	1	0.875
	0.818182	0.25	0.571429	0.333333	0.666667	0.666667	0.75	0.916667	0.2	1			1	0.666667	0.625	1	0.625	0.428571	0.5	0.333333	1	1
	0.5	0.818182	0.5	1	0.4	1	0.5	0.5	0.944444	1			1	0.571429	0.666667	0.625	0.333333	0.4	0.8	0.75	0.916667	1
	1	0.904762	0.333333	0.888889	0.166667	1	0.5	0.916667	1	1			1	0.833333	1	0.833333	0.714286	0.5	1	0.5	0.714286	1
	0.888889	0.875	0.666667	0.5	0.2	0.333333	0.333333	0.857143	0.888889	0.375			1	1	0.625	0.333333	0.666667	0.5	0.6	1	1	0.857143
	0.9	0.5	0.666667	0.8	0.5	0	0.8	0.888889	0.666667	1			1	0.625	0.833333	0.833333	0.2	0.5	0.785714	1	0.875	1
	1	0.928571	0.875	0.5	0.333333	0	0.833333	1	0.833333	1			1	0.666667	0.666667	0.857143	0.428571	0.714286	0.888889	0.333333	0.882353	0.571429
	0.818182	0.285714	0.875	0.5	1	0.75	0.5	0.833333	0.5	1			0.5	0.333333		0.9	0.666667	0.888889	0.666667	0.6	0.833333	1
	1	1	1	0.625	0.25	0.75	0.5	0.6	1	0.6			1	0.6		0.8	0.333333	0.6	0.625	1	0.888889	0.909091
	1	0.75	0.571429	0	0.777778	0	1	1	0.666667	1			1	0.666667		0.5	0.5	0	0.7	1	0.5
	1	0.777778	0.714286	0.909091	1	1	0.833333	0.5	0.888889	1			1	0.666667		0.4	0.8	0.5	0.6		0.375
	0.6	0.625	0.571429	1	0.6	0.8	0.6	1	0.5	0.666667				1		0.75	0.666667	0.454545	0.636364		0.8
	1	0.636364	0.692308	0.75	1	1	1	0	0.666667	1				0.666667		0.875	1	0.142857	0.4		0.5
	1	0.9	0.909091	0	0.636364	0.25	0	0.7	0.5	1				1		0.5	0.75	0.2	0.4		0.666667
	0.333333	0.875	1	0.75	0.5	0.75	0.75	0.666667	0.666667	1				1		0.571429	0	0.5	0.571429		0.833333
	1	1	1	0	0	0.285714	0.571429	0.785714	0.923077	1				1		0.777778	0.666667	0.5	0.4		1
	0.857143	0.166667	1	0.333333	1	0.181818	1	1	0.916667	0.833333				0.9		0.25	1	0.5	1		0.909091
	1	1	0.5	0.333333	0	0.6	0.5	0.714286	0.857143	0.857143				1		0.714286	0.6	0.5	0.545455		0.5
	1	0.4	0.75	0.5	1	0.666667	0.666667	1	1	1				0.916667		0.714286	0.333333	0.571429	0.428571		1
	1	0.583333	0.75	0.666667	0	0.666667	1	1	0.666667	1				0.2		0.333333	0.428571	0.909091	0.5		0.25
	1	0.727273		0.666667	0.25	0.777778	1	0.833333	1	1				0		0.5	1	0.4	0.5		1
	1	1		0.571429	0.5	0.714286	1	1	0.875	1				0.636364		0.5	0.666667	0.6	0.5		0.875
	1	1		0.25	0.25	1	0.75	0.9	1	1				1		0.5	0.583333	0.333333	0.4		0.75
	1	0.8		1	0.333333	0.333333	0.833333		0.888889	1				0.833333		0.333333	0.25	0.25	1		0.5
	1	0.909091		0.333333	0.583333	0.333333	0.6		1	0.875				1		0.375	0.142857	0.8	0.714286		1
	1	1		0.75	0.333333	0.5	0.2		1	0.75				1		0.75	0.25	0.4	0.571429		1
	0.714286	0.909091		0.333333	1	0.375	1		0.956522	1				0.666667		0.25	0.25	0.5	0.5		0.75
	0.846154	0.8		0.6	0.285714	0.2	0.857143		0.9	0.4				1		0.428571	0.5	0.333333	0.428571		1
	0.333333	1		0.5	0	0.25	1		0.5	1				0.857143		0.666667	0.5	0.333333	0.727273		0.769231
	1	0.944444		0.6	0.5	0.25	1		0.666667	1						0.166667	0.4		0.5		1
	0.6	0.666667		0.666667	0.25	0.25	0.333333		1							0.833333	0.8		1		0.777778
	1	0.5		0.5	0.666667	0.666667	0.8		0.6							0.666667	0.857143		0.5		1
	1	1		0	0.5	0.5	0.5		0.764706							1	1		0.555556		0
	1	0.933333		1	1	0.5	1		0.666667							0.833333	0.5		0.625		1
	1	0.875		0.857143	0.5	0.75	0.5		0.8							1	0.75		0.6
	1	0.75		0.5	0.5	0	0.833333		0.5							1	0.5		0.6
	0.375	1		1	0.75	0.75	0.6		0.857143							0.666667	0.5		0.333333
	0.833333	1		1	0.833333	0.6	0.571429		1							0.615385	0.428571		1
	0.625	0.777778		1	0.5	0.666667	0.714286		1							1	0.4		0
	0.666667	1		1	1	0.666667	0.333333		0.571429							0.5			0.75
	1	0.555556		0.8	0.666667	0.166667	0.4		1							0.75			0.75
	1	0		0.833333	1	0.4	0.8		0.8							0.333333			1
	0.9	1		0.666667	0.333333	0.25	0.625		0.75							0.5
	1	0.875		1	0.5	0.5	0.4		0.833333							0.75
		1		0.75	0.888889	0	0.714286		1							1
		0.5		0.5	0.333333	0	0.875		1							0
		1		1	0.833333	0.428571	0.333333		1
		0.7		0.428571	0.666667	0.5	0.333333		0.928571
		0.571429		0	1	0.5	0.2		0.923077
		0.5		0.428571	0.666667	1	0.071429		1
		1		0.333333	0.714286	0.5	0		0.8
		0.8		0.4	0.8	0.8	1		1
		0.428571		0.625	1	0.833333	0		0.5
		0.857143		0.5	1	0.5	0.571429		1
		1		0.6	1	0.2	0.6		1
		0.5		1	0.5	0.166667	1		0.916667
		1		1	0.666667	1	0.5		0.666667
		0.25		0.75	1	0.5	0.6		1
		0.75		0.857143	1	0.333333			0.625
				0.8	1	0.666667			1
				0.75	0.428571	0.142857			1
				0.75	0.5	0.5			1
				0.875	0.2	0.25			0.4
				0.333333	0.666667	0.166667			0.8
				0.944444	1	0.2			1
				0.6	0.7	1
				0.3	0.375	0.8
				0.7	0.571429	0.833333
				1	0
				0.833333	1
				1
				0.666667
				0.7
				0.2

## Sheet: Fig.3c
Plot
	No light					0.01 mW mm-2
	log ([MCH]left/[MCH]right)	Mean	SEM			log ([MCH]left/[MCH]right)	Mean	SEM
	-1	0.6388	0.0407			-1	0.4628	0.0225
	-0.39794	0.8071	0.0429			-0.39794	0.869	0.0561
	-0.30103	0.8045	0.0301			-0.30103	0.856	0.0492
	-0.154902	1.085	0.0487			-0.154902	1.248	0.0704
	-0.0457575	1.448	0.099			-0.0457575	1.403	0.0724
	0.0457575	1.543	0.0796			0.0457575	1.494	0.0767
	0.154902	1.271	0.0671			0.154902	1.258	0.0679
	0.30103	1.173	0.0541			0.30103	1.176	0.0651
	0.39794	0.9627	0.0523			0.39794	0.8877	0.0473
	1	0.6305	0.0284			1	0.6608	0.0413
Raw data
	No light												0.01 mW mm-2
	10vs100	40vs100	50vs100	70vs100	90vs100	100vs90	100vs70	100vs50	100vs40	100vs10			10vs100	40vs100	50vs100	70vs100	90vs100	100vs90	100vs70	100vs50	100vs40	100vs10
	0.388295	1.20784	0.444883	0.947691	1.7462	3.64134	0.982794	0.784789	1.22124	0.67476			0.133252	0.388107	0.540563	0.529783	0.604757	0.163219	0.860502	0.670555	0.410666	0.415418
	0.345686	0.729122	1.40468	0.647405	0.714239	1.83244	1.37795	0.397407	0.467742	0.574993			0.307623	0.921102	0.37027	0.491601	0.388497	0.918422	1.53672	0.379763	0.765006	0.326191
	0.245339	0.227845	1.00336	0.543603	0.220891	1.39151	1.30874	0.307509	0.324168	0.848969			0.756318	0.473667	0.287614	0.462042	1.1972	0.542569	1.43527	1.1469	0.539271	0.362341
	0.321957	0.303948	0.385407	1.43213	0.898411	0.275784	1.16653	0.477093	0.381591	0.134956			0.374395	0.387964	0.331169	0.665531	0.358213	3.90295	1.66946	2.05639	0.752792	0.438217
	0.404932	0.298213	0.802931	0.495613	0.90475	1.55072	0.273376	1.12463	0.298538	0.552093			0.481696	0.372311	0.686072	0.574413	0.965833	0.981276	1.62303	0.445422	0.694988	0.457112
	0.154684	0.40758	1.52673	0.37248	1.22289	1.35669	1.0478	1.32537	0.656248	0.726734			0.0589	0.34016	0.203639	0.373444	0.721864	1.49991	1.3906	1.02637	0.179134	0.323508
	0.317657	0.33451	1.07481	0.638272	0.458415	0.979334	3.18673	0.89292	2.82283	0.48736			0.802938	0.244812	0.732832	1.41368	0.328244	1.80612	4.37945	1.23482	0.395955	1.02752
	0.308956	0.702426	1.19257	0.622451	0.829772	2.46137	1.03953	1.17106	1.759	0.401511			0.276409	0.370688	0.286928	4.40669	0.604722	0.561824	0.534515	1.78898	0.577634	0.464423
	0.446175	0.170558	0.604409	0.56155	1.68165	1.52401	2.20525	0.56437	0.426146	0.510597			0.520109	0.298192	0.313605	0.66373	0.536069	0.660051	1.01287	0.253893	0.827066	0.443909
	0.65297	0.299012	1.06832	0.651398	1.30008	0.775248	0.611421	1.35319	0.433638	1.40596			0.324849	0.201004	0.345346	0.880767	0.629242	2.84891	1.08945	0.256174	0.586844	0.369232
	0.691856	0.260158	1.65876	1.077	0.537331	2.16	1.31624	2.0902	0.361256	0.553557			0.289882	0.526819	0.266602	1.58456	0.45166	0.319114	1.327	0.609022	0.834016	0.545473
	0.44161	0.591056	0.848826	2.25492	2.70758	0.54977	0.605806	0.899387	0.409302	0.261482			0.309729	0.369093	0.507106	0.974835	0.820075	2.29327	1.97484	1.75903	0.825168	0.430135
	0.346755	0.199775	0.44072	0.61013	1.15319	1.4005	0.568256	1.92169	0.310423	0.350409			0.491935	1.96228	0.249121	1.13393	0.772258	1.04132	1.01488	1.43847	1.06073	0.087106
	0.485543	0.500567	0.359341	1.48993	1.38561	0.412293	0.502636	1.2949	0.340327	0.35426			0.282953	0.549904	1.95292	0.430795	1.56502	0.686058	0.699576	1.82905	1.30824	2.21983
	0.603974	0.358055	0.429242	3.53043	0.592161	2.61749	0.28706	0.788134	0.262636	0.311807			0.659636	0.112842	0.697273	2.9507	0.846242	4.28932	2.96335	0.054379	0.625855	1.60078
	0.447316	0.300068	0.491533	3.55367	0.509342	0.308509	0.58045	1.34107	0.485478	0.406162			0.588993	0.492846	2.17224	0.271293	3.81164	4.43431	0.572563	4.26228	0.541734	0.305194
	0.457633	0.291377	0.281909	1.00059	0.830106	1.49746	0.682011	3.39306	0.69733	0.369401			0.359255	0.720871	0.396996	3.55451	5.45224	1.44494	1.60108	0.528336	0.820265	0.522739
	0.326833	0.316427	0.262523	0.743902	0.896561	1.20559	0.69739	4.10487	0.375952	1.63794			0.328631	0.878781	0.280114	1.25636	1.75542	3.28433	2.20201	0.496719	0.353592	0.481474
	0.301254	0.213448	0.4612	0.763656	0.352248	1.10791	3.00057	0.586822	0.471239	0.830936			0.60244	0.805998	0.398837	1.80872	0.349777	1.09918	1.66795	0.628306	0.1118	0.984111
	0.476985	0.269027	0.987566	0.457521	0.464602	2.39129	1.21696	2.74276	0.432412	0.3891			0.356335	0.878983	0.326342	0.38269	1.20254	0.194827	1.37839	0.880242	0.360174	0.392426
	0.674825	0.877145	0.259172	0.092384	0.704169	1.91187	0.463605	0.450792	0.590525	0.314586			0.345027	0.254897	0.770294	0.347717	0.41878	0.855356	1.38755	0.531202	0.38471	0.139784
	0.134651	0.48107	0.88391	0.706466	0.414565	0.762529	0.491598	1.58853	0.544645	0.730412			0.568229	0.47109	1.25219	0.528859	0.806152	0.162721	1.47799	0.413953	0.326432	0.406261
	0.312685	0.869327	0.258179	0.203788	0.806056	0.975538	1.12436	0.611932	0.279885	0.331727			0.509032	0.608952	0.352826	1.57878	1.01283	1.18912	1.8321	6.39894	1.16514	0.334706
	0.18486	1.59677	0.761225	0.606383	0.273012	0.95943	2.19376	0.85055	0.25641	0.675706			0.375329	1.24602	1.31523	0.561206	1.16448	0.203277	8.02989	1.24427	0.540056	0.236698
	0.311524	0.945087	0.751354	0.29587	0.413194	1.58466	3.28465	0.977909	0.832811	0.371095			0.257332	1.47324	2.85202	0.821254	0.614903	0.995009	2.58494	1.05902	0.747027	0.622392
	0.243432	0.686076	0.934891	0.808133	0.859159	1.23436	0.713785	1.9468	0.541579	0.383956			0.262804	1.91256	1.51908	1.11706	1.34956	2.12542	2.11182	0.451612	0.344567	0.526373
	0.386076	0.241163	0.516255	1.10141	0.687944	0.475278	1.84761	0.743901	0.472972	0.378301			0.191352	0.18927	0.60948	1.03376	2.49559	0.634243	1.41424	0.560615	2.31697	0.353532
	0.514261	0.36227	0.508577	0.462282	1.67232	1.34738	0.855319	0.828975	0.79607	0.328684			0.452677	0.251255	0.544727	0.69196	0.162543	2.95198	1.62869	0.969069	0.322147	0.251504
	0.398411	1.01462	0.630049	1.86703	2.89548	1.20976	1.64559	0.517919	0.446161	0.296625			0.249177	0.45767	0.720558	0.921587	0.652068	2.01782	0.983205	0.229339	0.563838	0.336623
	0.073174	0.414019	0.758618	1.42177	2.90696	0.5108	9.44824	1.47889	0.744021	0.43195			0.573254	0.410874	0.456497	0.74538	1.26442	5.02389	1.34755	0.345425	0.497985	0.144792
	0.373144	1.14141	1.16093	2.76912	1.21011	0.985479	0.408835	1.38802	0.949144	0.466393			0.346112	0.548163	0.699315	2.0715	1.37314	0.76713	5.50166	0.689812	0.828224	0.319119
	0.337341	0.637165	0.498244	0.698541	1.87654	5.89118	0.918754	0.682569	0.509657	1.44653			0.268393	0.379674	0.648409	0.466805	1.47808	0.669617	0.663549	0.594569	0.322247	0.503912
	0.602752	1.01705	1.2503	0.719046	2.22453	3.46997	0.726063	1.1566	0.615888	0.61216			0.381494	0.70343	0.793859	0.823006	0.651579	0.700407	3.35756	0.515031	0.476196	0.314765
	0.313616	0.63355	1.04301	0.766445	7.81455	0.978083	0.577769	0.779002	0.427453	0.681719			0.161994	1.11563	0.317905	0.826681	1.25115	0.576013	0.62871	7.37575	0.566623	0.509909
	0.298743	1.38911	0.995834	0.854214	5.54903	0.218229	0.858757	0.853847	0.362767	0.49052			0.136661	0.290445	1.34285	0.426672	2.36789	0.432475	0.698883	1.38884	1.28607	0.554789
[truncated: 394 more rows]

## Sheet: Fig.3d
Plot
	No light					0.01 mW mm-2
[truncated: 68 more rows]

[truncated: 4 more sheets: Fig.4b, Fig.4d, Fig.4e, Fig.4f]
